# Supplementary material for: Risk factors and true prevalence of bovine tuberculosis in Bangladesh
Source: PLoS One. 2021 Feb 26;16(2):e0247838. doi: 10.1371/journal.pone.0247838 (PMC7909650; doi:10.1371/journal.pone.0247838)
Supplement: S2 File — (CSV) [file pone.0247838.s002.csv]

Positive	n	Test	Regioncode	Region		Positive	n	Test	Regioncode	Region
10	15	CFT	1	Bhaluka		6	10	CCT	1	Bhaluka
0	2	CFT	1	Bhaluka		1	1	CCT	1	Bhaluka
1	2	CFT	1	Bhaluka		0	1	CCT	1	Bhaluka
1	2	CFT	1	Bhaluka		1	2	CCT	1	Bhaluka
0	2	CFT	1	Bhaluka		1	1	CCT	1	Bhaluka
2	2	CFT	1	Bhaluka		4	6	CCT	1	Bhaluka
1	2	CFT	1	Bhaluka		0	1	CCT	1	Bhaluka
0	2	CFT	1	Bhaluka		1	1	CCT	1	Bhaluka
0	1	CFT	1	Bhaluka		1	1	CCT	1	Bhaluka
6	15	CFT	1	Bhaluka		1	1	CCT	1	Bhaluka
1	2	CFT	1	Bhaluka		4	6	CCT	1	Bhaluka
0	1	CFT	1	Bhaluka		0	1	CCT	1	Bhaluka
1	2	CFT	1	Bhaluka		0	1	CCT	1	Bhaluka
1	2	CFT	1	Bhaluka		3	7	CCT	1	Bhaluka
0	2	CFT	1	Bhaluka		0	1	CCT	1	Bhaluka
0	2	CFT	1	Bhaluka		0	1	CCT	1	Bhaluka
1	2	CFT	1	Bhaluka		1	1	CCT	1	Bhaluka
0	1	CFT	1	Bhaluka		0	1	CCT	1	Bhaluka
0	1	CFT	1	Bhaluka		1	1	CCT	1	Bhaluka
6	15	CFT	1	Bhaluka		0	1	CCT	3	Fulbaria
1	3	CFT	1	Bhaluka		0	2	CCT	3	Fulbaria
1	3	CFT	1	Bhaluka		0	1	CCT	3	Fulbaria
0	2	CFT	1	Bhaluka		0	1	CCT	3	Fulbaria
0	2	CFT	1	Bhaluka		0	1	CCT	4	Haluaghat
0	2	CFT	1	Bhaluka		0	1	CCT	6	Muktagacha
0	2	CFT	1	Bhaluka		0	1	CCT	6	Muktagacha
0	1	CFT	1	Bhaluka		1	4	CCT	6	Muktagacha
7	15	CFT	1	Bhaluka		0	1	CCT	6	Muktagacha
0	2	CFT	1	Bhaluka		0	1	CCT	6	Muktagacha
1	2	CFT	1	Bhaluka		0	1	CCT	6	Muktagacha
1	2	CFT	1	Bhaluka		0	1	CCT	6	Muktagacha
0	2	CFT	1	Bhaluka		5	17	CCT	8	Sadar
1	2	CFT	1	Bhaluka		0	1	CCT	8	Sadar
1	2	CFT	1	Bhaluka		1	2	CCT	8	Sadar
1	1	CFT	1	Bhaluka		0	1	CCT	8	Sadar
0	1	CFT	1	Bhaluka		1	2	CCT	8	Sadar
0	1	CFT	1	Bhaluka		1	2	CCT	8	Sadar
0	2	CFT	2	Dhobaura		0	2	CCT	8	Sadar
0	2	CFT	2	Dhobaura		1	1	CCT	8	Sadar
0	2	CFT	2	Dhobaura		1	1	CCT	8	Sadar
0	2	CFT	2	Dhobaura		0	2	CCT	8	Sadar
0	2	CFT	2	Dhobaura		0	1	CCT	9	Tarakanda
0	2	CFT	2	Dhobaura		0	1	CCT	9	Tarakanda
0	2	CFT	2	Dhobaura		1	6	CCT	10	Trishal
0	2	CFT	2	Dhobaura		0	1	CCT	10	Trishal
0	2	CFT	2	Dhobaura		0	1	CCT	10	Trishal
0	2	CFT	2	Dhobaura		0	2	CCT	10	Trishal
0	2	CFT	2	Dhobaura		0	1	CCT	10	Trishal
0	2	CFT	2	Dhobaura
0	2	CFT	2	Dhobaura
0	2	CFT	2	Dhobaura
0	2	CFT	2	Dhobaura
1	10	CFT	3	Fulbaria
0	2	CFT	3	Fulbaria
0	2	CFT	3	Fulbaria
2	2	CFT	3	Fulbaria
0	2	CFT	3	Fulbaria
0	2	CFT	3	Fulbaria
1	2	CFT	3	Fulbaria
1	2	CFT	3	Fulbaria
0	2	CFT	3	Fulbaria
0	2	CFT	3	Fulbaria
0	2	CFT	3	Fulbaria
0	2	CFT	4	Haluaghat
0	2	CFT	4	Haluaghat
0	2	CFT	4	Haluaghat
0	2	CFT	4	Haluaghat
0	2	CFT	4	Haluaghat
0	1	CFT	4	Haluaghat
0	2	CFT	4	Haluaghat
0	2	CFT	4	Haluaghat
0	2	CFT	4	Haluaghat
0	2	CFT	4	Haluaghat
0	2	CFT	4	Haluaghat
1	2	CFT	4	Haluaghat
0	2	CFT	4	Haluaghat
0	1	CFT	4	Haluaghat
0	2	CFT	4	Haluaghat
0	1	CFT	4	Haluaghat
0	1	CFT	4	Haluaghat
0	2	CFT	5	Ishwarganj
0	2	CFT	5	Ishwarganj
0	2	CFT	5	Ishwarganj
0	2	CFT	5	Ishwarganj
0	2	CFT	5	Ishwarganj
0	2	CFT	5	Ishwarganj
0	2	CFT	5	Ishwarganj
0	2	CFT	5	Ishwarganj
0	2	CFT	5	Ishwarganj
0	2	CFT	5	Ishwarganj
0	1	CFT	5	Ishwarganj
0	1	CFT	5	Ishwarganj
0	1	CFT	5	Ishwarganj
0	2	CFT	5	Ishwarganj
0	2	CFT	5	Ishwarganj
0	2	CFT	5	Ishwarganj
0	1	CFT	5	Ishwarganj
1	15	CFT	6	Muktagacha
0	2	CFT	6	Muktagacha
0	1	CFT	6	Muktagacha
1	1	CFT	6	Muktagacha
0	1	CFT	6	Muktagacha
0	2	CFT	6	Muktagacha
0	2	CFT	6	Muktagacha
0	2	CFT	6	Muktagacha
0	2	CFT	6	Muktagacha
0	2	CFT	6	Muktagacha
4	10	CFT	6	Muktagacha
1	2	CFT	6	Muktagacha
0	2	CFT	6	Muktagacha
1	2	CFT	6	Muktagacha
0	2	CFT	6	Muktagacha
0	2	CFT	6	Muktagacha
0	2	CFT	6	Muktagacha
1	2	CFT	6	Muktagacha
0	2	CFT	6	Muktagacha
1	2	CFT	6	Muktagacha
0	2	CFT	6	Muktagacha
0	10	CFT	7	Phulpur
0	1	CFT	7	Phulpur
0	1	CFT	7	Phulpur
0	1	CFT	7	Phulpur
0	2	CFT	7	Phulpur
0	2	CFT	7	Phulpur
0	2	CFT	7	Phulpur
0	2	CFT	7	Phulpur
0	2	CFT	7	Phulpur
0	1	CFT	7	Phulpur
0	2	CFT	7	Phulpur
0	2	CFT	7	Phulpur
0	2	CFT	7	Phulpur
17	50	CFT	8	Sadar
1	2	CFT	8	Sadar
0	2	CFT	8	Sadar
0	2	CFT	8	Sadar
0	2	CFT	8	Sadar
0	2	CFT	8	Sadar
0	2	CFT	8	Sadar
0	2	CFT	8	Sadar
0	2	CFT	8	Sadar
0	2	CFT	8	Sadar
2	2	CFT	8	Sadar
1	2	CFT	8	Sadar
0	2	CFT	8	Sadar
2	2	CFT	8	Sadar
0	2	CFT	8	Sadar
2	2	CFT	8	Sadar
2	2	CFT	8	Sadar
1	2	CFT	8	Sadar
0	2	CFT	8	Sadar
0	2	CFT	8	Sadar
0	2	CFT	8	Sadar
0	2	CFT	8	Sadar
0	2	CFT	8	Sadar
0	2	CFT	8	Sadar
0	2	CFT	8	Sadar
0	2	CFT	8	Sadar
0	2	CFT	8	Sadar
0	2	CFT	8	Sadar
0	1	CFT	8	Sadar
0	1	CFT	8	Sadar
0	2	CFT	8	Sadar
0	2	CFT	8	Sadar
0	2	CFT	8	Sadar
0	2	CFT	8	Sadar
1	2	CFT	8	Sadar
0	2	CFT	8	Sadar
2	2	CFT	8	Sadar
1	10	CFT	9	Tarakanda
0	2	CFT	9	Tarakanda
1	2	CFT	9	Tarakanda
0	2	CFT	9	Tarakanda
0	2	CFT	9	Tarakanda
0	2	CFT	9	Tarakanda
0	2	CFT	9	Tarakanda
0	2	CFT	9	Tarakanda
0	2	CFT	9	Tarakanda
0	2	CFT	9	Tarakanda
0	2	CFT	9	Tarakanda
6	10	CFT	10	Trishal
0	2	CFT	10	Trishal
0	2	CFT	10	Trishal
1	2	CFT	10	Trishal
1	1	CFT	10	Trishal
2	3	CFT	10	Trishal
0	3	CFT	10	Trishal
0	1	CFT	10	Trishal
1	2	CFT	10	Trishal
0	2	CFT	10	Trishal
0	2	CFT	10	Trishal
