# Supplementary material for: Risk factors and true prevalence of bovine tuberculosis in Bangladesh
Source: PLoS One. 2021 Feb 26;16(2):e0247838. doi: 10.1371/journal.pone.0247838 (PMC7909650; doi:10.1371/journal.pone.0247838)
Supplement: S3 File — (CSV) [file pone.0247838.s003.csv]

Serial	Farmer	Herd	Sex	Agecat	Ageyr	Union	Upazila	Education	Freanmvis	Durconanim	Eatnshed	Handwash	Milking	Milkby	Consrwmlk	Drinkmik	Sellmlk	Tbhistry	Duration	Tbpatient	Otherditbat	Herdcat	Herdsiz	Cow	Heifer	Bull	Calf	Bullock	Buffalo	Goat	Sheep	Dog	Cat	Hen	Othranm	Othaniml	Managmnt	Managemnt	Florspac	Flortype	Florsanit	Ventilat	Locowshd	Shareprem	Grazcompl	Recvimrkt	Purchase	Numpurchs	Source
1	Sadar 01	BAU 01	Male	upto36y	30	Municipolty	Sadar	University	Three	upto3h	No	No	Hand	Attendent	No	Sufficient boiled	Direct Consumer	No	0	No	No	mt4an	250	120	53	3	70	2	20	0	0	0	0	0	aRumin	Yes	0	Semi intensive	60	Mud floor	Good	Good	Distance	No	aYes	Yes	Yes	30	Market
2	Sadar 02	Chacksattrapur 01	Male	mt36t45y	45	Municipolty	Sadar	Higher secondry	Onet2t	upto3h	No	No	Hand	Goala	No	Sufficient boiled	Direct Consumer	Yes	7	Yes	Diabetis	aupt4an	3	2	0	0	1	0	0	2	0	0	0	0	aRumin	Yes	0	Semi extensive	30	Mud floor	Poor	Defective	Same Premis	No	aYes	No	No	0	N/A
3	Sadar 03	Chacksattrapur 02	Male	mt52y	53	Municipolty	Sadar	Primary	Onet2t	upto3h	No	No	Hand	Goala	No	Sufficient boiled	Direct Consumer	No	0	Yes	No	aupt4an	3	2	0	0	1	0	0	0	0	0	0	0	None	No	0	Semi extensive	30	Mud floor	Poor	Defective	Same Premis	No	aYes	No	No	1	N/A
4	Sadar 04	Chacksattrapur 03	Male	mt36t45y	39	Municipolty	Sadar	Primary	Three	More	No	No	Hand	Himself	No	Sufficient boiled	Direct Consumer	No	0	No	No	aupt4an	3	2	0	0	1	0	0	0	3	0	0	0	aRumin	Yes	0	Semi extensive	32	Brick floor	Poor	Defective	Same Premis	No	aYes	No	No	0	N/A
5	Sadar 05	Chacksattrapur 04	Male	upto36y	34	Municipolty	Sadar	Higher secondry	Onet2t	upto3h	No	No	Hand	Goala	No	Sufficient boiled	Direct Consumer	No	0	No	No	aupt4an	2	2	0	0	0	0	0	0	0	0	0	0	None	No	0	Semi extensive	40	Brick floor	Poor	Defective	Same Premis	No	aYes	Yes	No	0	N/A
6	Sadar 06	Chacksattrapur 05	Male	mt52y	55	Municipolty	Sadar	Noforedu	More	More	No	No	Hand	Himself	No	Sufficient boiled	Direct Consumer	No	0	No	No	aupt4an	4	3	0	0	1	0	0	0	0	0	0	0	None	No	0	Semi extensive	32	Brick floor	Poor	Defective	Same Premis	Yes	aYes	No	No	0	N/A
7	Sadar 02	Kustia 01	Male	mt36t45y	42	Kustia	Sadar	Primary	More	More	Yes	Yes	Hand	Himself	No	Sufficient boiled	Direct Consumer	No	0	No	No	aupt4an	4	2	1	0	1	0	0	2	0	1	0	10	aRumin	Yes	5	Semi extensive	35	Mud floor	Poor	Defective	Same Premis	No	aYes	No	Yes	1	Market
8	Sadar 03	Kustia 02	Male	mt46t52y	50	Kustia	Sadar	Primary	More	More	No	No	Hand	Himself	No	Sufficient boiled	Direct Consumer	No	0	No	No	aupt4an	4	2	0	1	1	0	0	1	0	0	0	7	aRumin	Yes	3	Semi extensive	32	Mud floor	Poor	Defective	Same Premis	No	aYes	No	No		N/A
9	Sadar 04	Kustia 03	Male	upto36y	28	Kustia	Sadar	Higher secondry	More	More	No	No	Hand	Goala	No	Sufficient boiled	Goala	Yes	0	No	Diabetis	aupt4an	4	3	0	0	1	0	0	0	2	0	0	5	aRumin	Yes	2	Semi extensive	40	Brick floor	Poor	Defective	Same Premis	No	aYes	Yes	No	0	N/A
10	Sadar 05	Kustia 04	Male	upto36y	32	Kustia	Sadar	Higher secondry	More	More	No	No	Hand	Goala	No	Sufficient boiled	Goala	No	0	No	No	mt4an	5	2	1	1	1	0	0	3	0	1	1	20	aRumin	Yes	0	Semi extensive	32	Brick floor	Poor	Defective	Same Premis	No	No	No	Yes	2	Market
11	Sadar 06	Kustia 05	Male	mt52y	55	Kustia	Sadar	Noforedu	More	More	Yes	Yes	Hand	Himself	No	Sufficient boiled	Direct Consumer	Yes	2	No	No	aupt4an	3	2	1	0	0	0	0	2	0	0	0	7	aRumin	Yes	0	Semi extensive	32	Mud floor	Poor	Defective	Same Premis	Yes	aYes	No	Yes	1	Market
12	Sadar 07	Kustia 06	Male	mt46t52y	48	Kustia	Sadar	Primary	More	More	No	No	Hand	Himself	No	Sufficient boiled	Direct Consumer	No	0	Yes	No	aupt4an	4	2	0	0	2	0	0	0	0	0	0	0	None	No	0	Semi extensive	30	Brick floor	Poor	Defective	Same Premis	No	No	No	No	0	N/A
13	Sadar 08	Kustia 07	Male	mt52y	60	Kustia	Sadar	Primary	More	More	No	No	Hand	Himself	No	Sufficient boiled	Direct Consumer	No	0	No	No	aupt4an	4	2	1	0	1	0	0	2	0	0	0	12	aRumin	Yes	5	Semi extensive	40	Mud floor	Poor	Defective	Same Premis	No	aYes	Yes	Yes	1	Market
14	Sadar 09	Kustia 08	Male	mt36t45y	45	Kustia	Sadar	Higher secondry	Onet2t	upto3h	No	No	Hand	Himself	No	Sufficient boiled	Direct Consumer	No	0	No	No	aupt4an	3	2	0	0	1	0	0	0	0	0	0	7	Chicken	Yes	0	Semi extensive	38	Brick floor	Good	Defective	Same Premis	No	No	No	No	0	N/A
15	Sadar 10	Kustia 09	Male	mt46t52y	47	Kustia	Sadar	Noforedu	More	More	No	No	Hand	Himself	No	Sufficient boiled	Direct Consumer	Yes	1	No	No	aupt4an	3	1	1	0	1	0	0	2	0	1	0	5	aRumin	Yes	0	Semi extensive	42	Mud floor	Poor	Defective	Same Premis	No	aYes	No	No	0	N/A
16	Sadar 11	Kustia 10	Male	mt36t45y	38	Kustia	Sadar	Higher secondry	Three	fourt6h	No	No	Hand	Himself	No	Sufficient boiled	Direct Consumer	No	0	No	No	mt4an	5	3	0	0	2	0	0	0	0	1	0	0	Pet	Yes	5	Semi extensive	45	Mud floor	Good	Good	Distance	No	No	Yes	Yes	2	Market
17	Sadar 12	Kustia 11	Male	mt52y	56	Kustia	Sadar	Primary	More	More	Yes	Yes	Hand	Himself	No	Sufficient boiled	Goala	No	0	No	No	aupt4an	4	2	1	0	1	0	0	3	0	0	0	0	aRumin	Yes	4	Semi extensive	50	Brick floor	Poor	Defective	Same Premis	No	No	No	Yes	1	Market
18	Sadar 13	Kustia 12	Female	mt46t52y	50	Kustia	Sadar	Primary	More	More	No	No	Hand	Goala	No	Sufficient boiled	Goala	Yes	3	No	No	aupt4an	4	2	1	0	1	0	0	2	0	0	0	5	aRumin	Yes	8	Semi extensive	45	Brick floor	Good	Defective	Same Premis	Yes	aYes	No	No	0	N/A
19	Sadar 14	Kustia 13	Male	upto36y	35	Kustia	Sadar	Higher secondry	Three	fourt6h	No	No	Hand	Goala	No	Sufficient boiled	Goala	No	0	Yes	No	aupt4an	4	3	0	0	1	0	0	0	0	0	0	0	None	No	0	Semi intensive	36	Mud floor	Poor	Defective	Same Premis	No	No	No	Yes	2	Market
20	Sadar 15	Kustia 14	Male	mt36t45y	43	Kustia	Sadar	Primary	Three	More	No	No	Hand	Himself	No	Sufficient boiled	Goala	No	0	No	No	mt4an	5	3	0	0	2	0	0	3		1	0	10	aRumin	Yes	0	Semi extensive	40	Mud floor	Poor	Defective	Same Premis	No	aYes	No	No	0	N/A
21	Sadar 16	Kustia 15	Male	mt46t52y	49	Kustia	Sadar	Primary	More	More	No	No	Hand	Himself	No	Sufficient boiled	Goala	No	0	No	No	mt4an	5	2	1	1	1	0	0	2	0	0	0	5	aRumin	Yes	0	Semi extensive	40	Brick floor	Poor	Defective	Same Premis	No	aYes	Yes	Yes	2	Market
22	Sadar 17	Kustia 16	Male	mt36t45y	37	Kustia	Sadar	Primary	More	More	No	No	Hand	Himself	No	Sufficient boiled	Direct Consumer	No	0	No	No	mt4an	5	3	1		1	0	0	2	4	0	0	0	aRumin	Yes	0	Semi extensive	38	Brick floor	Poor	Defective	Same Premis	No	aYes	Yes	Yes	1	Market
23	Sadar 18	Dhapunia 01	Male	mt36t45y	45	Dhapunia	Sadar	Higher secondry	Three	upto3h	No	No	Hand	Goala	No	Sufficient boiled	Goala	No	0	No	No	aupt4an	4	2	0	1	1	0	0	0	0	0	1	0	Pet	Yes	0	Semi extensive	40	Mud floor	Good	Good	Distance	No	No	Yes	No	0	N/A
24	Sadar 19	Dhapunia 02	Male	upto36y	28	Dhapunia	Sadar	Higher secondry	More	More	No	No	Hand	Himself	Yes	Sufficient boiled	Sweet maker	No	0	No	No	aupt4an	4	2	1	0	1	0	0	4	0	0	1	0	aRumin	Yes	5	Semi extensive	42	Brick floor	Poor	Defective	Same Premis	No	aYes	No	Yes	2	Tangail
25	Sadar 20	Dhapunia 03	Male	mt36t45y	39	Dhapunia	Sadar	Higher secondry	More	More	No	No	Hand	Goala	No	Sufficient boiled	Goala	No	0	No	No	mt4an	5	3	0	0	2	0	0	0	0	0	0	0	None	No	0	Semi intensive	44	Brick floor	Poor	Defective	Same Premis	Yes	No	Yes	Yes	1	Tangail
26	Sadar 21	Dhapunia 04	Male	mt52y	65	Dhapunia	Sadar	Primary	Three	More	No	No	Hand	Himself	No	Sufficient boiled	Direct Consumer	Yes	1	No	No	mt4an	5	3	0	0	2	0	0	0	0	0	0	0	None	No	5	Semi intensive	46	Mud floor	Poor	Defective	Distance	No	No	Yes	Yes	2	Sirajgonj
27	Sadar 22	Dhapunia 05	Male	mt36t45y	41	Dhapunia	Sadar	Primary	Three	More	No	No	Hand	Goala	No	Sufficient boiled	Goala	No	0	No	No	mt4an	5	2	1	0	2	0	0	0	0	0	0	6	Chicken	Yes	0	Semi intensive	40	Brick floor	Poor	Defective	Same Premis	No	No	No	Yes	1	Sirajgonj
28	Sadar 23	Dhapunia 06	Male	upto36y	32	Dhapunia	Sadar	Higher secondry	Onet2t	upto3h	No	No	Hand	Goala	No	Sufficient boiled	Goala	No	0	No	No	mt4an	6	4	0	0	2	0	0	0	0	1	0	0	Pet	Yes	0	Semi intensive	46	Mud floor	Good	Defective	Same Premis	No	No	Yes	Yes	3	Tangail
29	Sadar 24	Dhapunia 07	Male	mt46t52y	49	Dhapunia	Sadar	Primary	More	More	No	No	Hand	Goala	No	Sufficient boiled	Goala	No	0	No	No	aupt4an	4	2	0		2	0	0	2	0	0	1	8	aRumin	Yes	0	Semi extensive	48	Mud floor	Poor	Defective	Same Premis	No	aYes	Yes	No	0	N/A
30	Sadar 25	Dhapunia 08	Male	mt46t52y	51	Dhapunia	Sadar	Primary	More	More	No	No	Hand	Goala	No	Sufficient boiled	Goala	No	0	No	No	mt4an	5	4	0	0	1	0	0	1	0	1	0	0	aRumin	Yes	0	Semi intensive	40	Brick floor	Poor	Defective	Same Premis	No	No	Yes	Yes	2	Tangail
31	Sadar 26	Dhapunia 09	Male	upto36y	36	Dhapunia	Sadar	Higher secondry	Three	fourt6h	No	No	Hand	Goala	No	Sufficient boiled	Goala	No	0	No	No	mt4an	5	3	0	0	2	0	0	0	0	0	1	20	Pet	Yes	10	Semi intensive	44	Brick floor	Poor	Defective	Distance	No	No	Yes	Yes	2	Pabna
32	Sadar 27	Dhapunia 10	Male	mt36t45y	44	Dhapunia	Sadar	Higher secondry	Onet2t	upto3h	No	No	Hand	Goala	No	Sufficient boiled	Goala	No	0	Yes	No	aupt4an	4	2	1	0	1	0	0	0	0	1	0	0	Pet	Yes	0	Semi extensive	36	Brick floor	Poor	Defective	Same Premis	No	aYes	No	No	1	Local Market
33	Sadar 28	Dhapunia 11	Male	mt46t52y	50	Dhapunia	Sadar	Primary	Onet2t	upto3h	No	No	Hand	Goala	No	Sufficient boiled	Goala	Yes	3	Yes	Diabetis	aupt4an	4	3	0	0	1	0	0	2	0	1	0	0	aRumin	Yes	0	Semi intensive	38	Brick floor	Poor	Defective	Same Premis	No	No	No	Yes	1	Local Market
34	Sadar 29	Dhapunia 12	Male	upto36y	23	Dhapunia	Sadar	Primary	More	More	Yes	Yes	Hand	Attendent	Yes	Sufficient boiled	Sweet maker	No	0	No	No	mt4an	7	3	1	1	2	0	0	0	0	0	1	0	Pet	Yes	0	Semi intensive	44	Mud floor	Good	Defective	Same Premis	No	No	No	Yes	2	Local Market
35	Sadar 30	Dhapunia 13	Male	upto36y	32	Dhapunia	Sadar	Primary	Three	More	No	No	Hand	Attendent	No	Sufficient boiled	Sweet maker	No	0	No	No	mt4an	5	3	0	0	2	0	0	0	0	0	0	0	None	No	0	Semi intensive	36	Brick floor	Good	Good	Distance	No	No	Yes	Yes	1	Local Market
36	Sadar 31	Dhapunia 14	Male	mt46t52y	46	Dhapunia	Sadar	Noforedu	More	More	No	No	Hand	Goala	No	Sufficient boiled	Goala	No	0	No	No	aupt4an	4	2	0	0	2	0	0	0	4	0	0	0	aRumin	Yes	0	Semi extensive	38	Mud floor	Poor	Defective	Same Premis	No	aYes	Yes	No	0	N/A
37	Sadar 32	Dhapunia 15	Male	mt36t45y	38	Dhapunia	Sadar	Higher secondry	Three	More	No	No	Hand	Goala	No	Sufficient boiled	Goala	No	0	No	No	aupt4an	4	3	0	0	1	0	0	4	0	1	0	0	aRumin	Yes	0	Semi extensive	36	Brick floor	Poor	Defective	Same Premis	No	No	Yes	No	2	N/A
38	Bhaluka 01	Habirbari 01	Male	mt36t45y	42	Habirbari	Bhaluka	University	Three	upto3h	No	No	Hand	Goala	No	Sufficient boiled	Sweet maker	No	0	No	No	mt4an	74	30	18	4	22	0	0	0	0	2	0	0	Pet	Yes	0	Semi intensive	32	Mud floor	Good	Defective	Distance	No	No	Yes	Yes	10	Market
39	Bhaluka 02	Habirbari 02	Male	mt36t45y	45	Habirbari	Bhaluka	Higher secondry	More	More	No	No	Hand	Himself	No	Sufficient boiled	Direct Consumer	Yes	2	No	No	mt4an	5	3	0	0	2	0	0	2	0	0	0	0	aRumin	Yes	0	Semi extensive	36	Brick floor	Poor	Defective	Same Premis	No	aYes	Yes	Yes	1	Local Market
40	Bhaluka 03	Habirbari 03	Male	upto36y	25	Habirbari	Bhaluka	Primary	Onet2t	upto3h	No	No	Hand	Himself	No	Sufficient boiled	Direct Consumer	No	0	No	No	aupt4an	3	1	1	0	1	0	0	1	0	0	0	0	aRumin	Yes	0	Semi extensive	42	Mud floor	Poor	Defective	Same Premis	No	aYes	No	Yes	1	Local Market
41	Bhaluka 04	Habirbari 04	Male	mt52y	53	Habirbari	Bhaluka	Noforedu	More	More	Yes	Yes	Hand	Himself	No	Sufficient boiled	Direct Consumer	No	0	No	No	aupt4an	4	2	0	1	1	0	0	0	0	0	0	4	Chicken	Yes	0	Semi extensive	38	Mud floor	Poor	Defective	Same Premis	No	aYes	No	Yes	1	Local Market
42	Bhaluka 05	Habirbari 05	Male	mt46t52y	50	Habirbari	Bhaluka	Primary	Three	upto3h	No	No	Hand	Himself	No	Sufficient boiled	Direct Consumer	No	0	No	No	aupt4an	4	2	1	0	1	0	0	0	0	1	0	0	Pet	Yes	0	Semi extensive	36	Brick floor	Poor	Defective	Same Premis	No	No	No	No	0	N/A
43	Bhaluka 06	Habirbari 06	Male	upto36y	36	Habirbari	Bhaluka	Noforedu	Three	upto3h	No	No	Hand	Goala	No	Sufficient boiled	Goala	No	0	No	No	mt4an	5	3	0		2	0	0	0	4	0	0	0	aRumin	Yes	0	Semi extensive	36	Brick floor	Poor	Defective	Same Premis	No	aYes	Yes	Yes	1	N/A
44	Bhaluka 07	Habirbari 07	Male	upto36y	28	Habirbari	Bhaluka	Higher secondry	Three	upto3h	No	No	Hand	Goala	No	Sufficient boiled	Goala	No	0	No	No	aupt4an	4	2	1	0	1	0	0	2	0	1	0	0	aRumin	Yes	0	Semi extensive	42	Brick floor	Poor	Defective	Same Premis	No	aYes	Yes	No	0	N/A
45	Bhaluka 08	Habirbari 08	Male	mt46t52y	48	Habirbari	Bhaluka	Noforedu	More	More	No	No	Hand	Himself	No	Sufficient boiled	Direct Consumer	No	0	No	No	mt4an	5	3	0	1	1	0	0	0	0	0	0	0	None	No	0	Semi extensive	38	Brick floor	Poor	Defective	Same Premis	No	aYes	Yes	No	0	N/A
46	Bhaluka 09	Habirbari 09	Female	mt36t45y	40	Habirbari	Bhaluka	Primary	Three	More	No	No	Hand	Himself	Yes	Sufficient boiled	Direct Consumer	Yes	5	No	No	aupt4an	3	1	1	0	1	0	0	1	0	0	0	0	aRumin	Yes	0	Semi extensive	44	Mud floor	Poor	Defective	Same Premis	No	aYes	No	Yes	1	Local Market
47	Bhaluka 10	Habirbari 10	Male	mt52y	60	Habirbari	Bhaluka	Noforedu	Three	upto3h	No	No	Hand	Himself	No	Sufficient boiled	Direct Consumer	No	0	No	No	aupt4an	3	2	0	0	1	0	0	0	0	1	0	3	Pet	Yes	0	Semi extensive	36	Mud floor	Poor	Defective	Same Premis	No	aYes	No	Yes	1	Local Market
48	Bhaluka 11	Mollikbari 01	Male	mt36t45y	42	Mollikbari	Bhaluka	University	Onet2t	upto3h	No	No	Hand	Attendent	No	Sufficient boiled	Sweet maker	No	0	No	No	mt4an	105	45	15	25	20	0	0	0	0	0	0	0	None	No	0	Semi intensive	48	Mud floor	Good	Good	Distance	No	No	Yes	Yes	25	Market
49	Bhaluka 12	Mollikbari 02	Male	mt46t52y	46	Mollikbari	Bhaluka	Higher secondry	Three	upto3h	No	No	Hand	Attendent	No	Sufficient boiled	Sweet maker	No	0	No	No	mt4an	5	3	1	0	1	0	0	0	0	1	0	0	Pet	Yes	0	Semi extensive	38	Brick floor	Good	Defective	Same Premis	No	No	Yes	Yes	1	Local Market
50	Bhaluka 13	Mollikbari 03	Male	mt52y	63	Mollikbari	Bhaluka	Primary	More	More	Yes	No	Hand	Himself	No	Sufficient boiled	Direct Consumer	No	0	No	No	mt4an	5	4	0	0	1	0	0	0		0	0	0	None	No	5	Semi extensive	42	Brick floor	Poor	Defective	Same Premis	No	aYes	Yes	Yes	1	Local Market
51	Bhaluka 14	Mollikbari 04	Male	mt46t52y	48	Mollikbari	Bhaluka	Primary	More	More	No	No	Hand	Himself	No	Sufficient boiled	Direct Consumer	No	0	No	No	aupt4an	4	2	1	0	1	0	0	2	0	0	0	0	aRumin	Yes	0	Semi extensive	4	Brick floor	Poor	Defective	Same Premis	No	aYes	No	Yes	1	Local Market
52	Bhaluka 15	Mollikbari 05	Male	upto36y	25	Mollikbari	Bhaluka	Higher secondry	Onet2t	upto3h	No	No	Hand	Goala	No	Sufficient boiled	Goala	Yes	3	No	No	mt4an	5	3	0	0	2	0	0	0	0	0	0	0	None	No	0	Semi extensive	44	Brick floor	Poor	Defective	Same Premis	No	No	No	Yes	1	Local Market
53	Bhaluka 16	Mollikbari 06	Male	mt36t45y	39	Mollikbari	Bhaluka	Higher secondry	More	More	No	No	Hand	Himself	No	Sufficient boiled	Direct Consumer	No	0	Yes	No	aupt4an	4	2	1	0	1	0	0	2	0	0	0	5	aRumin	Yes	0	Semi extensive	46	Brick floor	Poor	Defective	Same Premis	No	aYes	Yes	Yes	1	Local Market
54	Bhaluka 17	Mollikbari 07	Male	mt52y	57	Mollikbari	Bhaluka	Primary	More	More	No	No	Hand	Himself	Yes	Sufficient boiled	Direct Consumer	No	0	No	No	aupt4an	4	3	0	0	1	0	0	0	0	0	0	5	Chicken	Yes	0	Semi extensive	38	Brick floor	Poor	Defective	Same Premis	No	aYes	Yes	No	0	N/A
55	Bhaluka 18	Mollikbari 08	Male	mt36t45y	45	Mollikbari	Bhaluka	Primary	Three	fourt6h	No	No	Hand	Himself	No	Sufficient boiled	Direct Consumer	No	0	No	No	aupt4an	4	2	0	0	2	0	0	1	0	0	0	0	aRumin	Yes	0	Semi extensive	36	Mud floor	Poor	Defective	Same Premis	No	aYes	Yes	No	0	N/A
56	Bhaluka 19	Voraduba 01	Male	mt46t52y	46	Voradoba	Bhaluka	Higher secondry	Three	upto3h	No	No	Hand	Attendent	Yes	Sufficient boiled	Sweet maker	No	0	No	No	mt4an	90	40	10	20	20	0	0	0	0	0	0	0	None	No	0	Semi intensive	40	Mud floor	Good	Good	Distance	No	No	Yes	Yes	25	Market
57	Bhaluka 20	Voraduba 02	Male	upto36y	36	Voradoba	Bhaluka	Higher secondry	Three	upto3h	No	No	Hand	Goala	No	Sufficient boiled	Goala	No	0	No	No	aupt4an	4	3	0	0	1	0	0	0	0	0	0	0	None	No	0	Semi extensive	38	Brick floor	Poor	Defective	Same Premis	No	aYes	Yes	No	0	N/A
58	Bhaluka 21	Voraduba 03	Male	mt36t45y	44	Voradoba	Bhaluka	Primary	More	More	No	No	Hand	Goala	No	Sufficient boiled	Goala	No	0	No	No	aupt4an	4	2	1	0	1	0	0	0	0	0	0	0	None	No	0	Semi extensive	32	Brick floor	Poor	Defective	Same Premis	No	No	Yes	No	0	N/A
59	Bhaluka 22	Voraduba 04	Male	mt46t52y	47	Voradoba	Bhaluka	Primary	More	upto3h	No	No	Hand	Himself	No	Sufficient boiled	Direct Consumer	No	0	No	No	mt4an	5	2	1	0	2	0	0	0	5	0	0	0	aRumin	Yes	0	Semi extensive	30	Brick floor	Poor	Defective	Same Premis	No	aYes	Yes	No	0	N/A
60	Bhaluka 23	Voraduba 05	Male	mt52y	55	Voradoba	Bhaluka	Primary	More	upto3h	No	No	Hand	Himself	No	Sufficient boiled	Direct Consumer	Yes	3	No	No	aupt4an	3	2	0	0	1	0	0	0	0	0	0	5	Chicken	Yes	0	Semi extensive	32	Brick floor	Poor	Defective	Same Premis	No	No	No	No	0	N/A
61	Bhaluka 24	Voraduba 06	Male	upto36y	35	Voradoba	Bhaluka	Noforedu	Three	fourt6h	No	No	Hand	Himself	No	Sufficient boiled	Direct Consumer	No	0	No	No	aupt4an	4	2	1	0	1	0	0	0	0	0	0	4	Chicken	Yes	0	Semi extensive	30	Brick floor	Poor	Defective	Same Premis	No	No	No	No	0	N/A
62	Bhaluka 25	Voraduba 07	Male	mt46t52y	50	Voradoba	Bhaluka	Primary	More	More	No	No	Hand	Himself	No	Sufficient boiled	Sweet maker	No	0	No	No	aupt4an	3	2	0	0	1	0	0	0	0	0	0	3	Chicken	Yes	2	Semi extensive	38	Brick floor	Poor	Defective	Same Premis	No	aYes	Yes	No	0	N/A
63	Bhaluka 26	Voraduba 08	Male	mt36t45y	42	Voradoba	Bhaluka	Higher secondry	Three	fourt6h	No	No	Hand	Himself	No	Sufficient boiled	Sweet maker	Yes	1	No	No	aupt4an	4	2	1	0	1	0	0	0	0	0	0	0	None	No	0	Semi extensive	40	Brick floor	Poor	Defective	Same Premis	No	No	Yes	No	0	N/A
64	Bhaluka 27	Voraduba 09	Female	upto36y	30	Voradoba	Bhaluka	Primary	More	upto3h	No	No	Hand	Himself	No	Sufficient boiled	Direct Consumer	No	0	No	No	mt4an	5	2	2	0	1	0	0	2	0	0	0	0	aRumin	Yes	0	Semi extensive	30	Mud floor	Poor	Defective	Same Premis	Yes	No	No	No	0	N/A
65	Bhaluka 28	Dakatia 01	Male	mt36t45y	40	Dhakatia	Bhaluka	Higher secondry	Onet2t	upto3h	No	No	Hand	Attendent	No	Sufficient boiled	Goala	No	0	No	No	mt4an	57	25	8	10	14	0	2	5	0	0	0	0	aRumin	Yes	0	Semi intensive	40	Mud floor	Good	Good	Distance	No	No	Yes	Yes	10	N/A
66	Bhaluka 29	Dakatia 02	Male	mt46t52y	49	Dhakatia	Bhaluka	Higher secondry	More	upto3h	No	No	Hand	Himself	No	Sufficient boiled	Direct Consumer	Yes	5	No	No	aupt4an	4	3		0	1	0	0	0	0	0	0		Chicken	Yes	0	Semi intensive	30	Brick floor	Poor	Defective	Same Premis	No	aYes	Yes	No	0	N/A
67	Bhaluka 30	Dakatia 03	Male	mt36t45y	40	Dhakatia	Bhaluka	Primary	More	More	No	No	Hand	Himself	No	Sufficient boiled	Direct Consumer	No	0	No	No	mt4an	5	2	2	0	1	0	0	0	0	0	0	10	Chicken	Yes	0	Semi extensive	38	Brick floor	Poor	Defective	Same Premis	No	aYes	Yes	No	1	N/A
68	Bhaluka 31	Dakatia 04	Male	mt52y	53	Dhakatia	Bhaluka	Primary	Three	More	No	No	Hand	Himself	No	Sufficient boiled	Sweet maker	No	0	No	No	aupt4an	4	2	1	0	1	0	0	2	0	0	0	0	aRumin	Yes	0	Semi extensive	32	Brick floor	Poor	Defective	Same Premis	No	aYes	Yes	No	0	N/A
69	Bhaluka 32	Dakatia 05	Male	mt46t52y	50	Dhakatia	Bhaluka	Noforedu	Three	upto3h	Yes	Yes	Hand	Himself	No	Sufficient boiled	Direct Consumer	No	0	No	No	aupt4an	3	2	0	0	1	0	0	2	0	0	0	0	aRumin	Yes	0	Semi extensive	46	Brick floor	Poor	Defective	Same Premis	No	aYes	Yes	No	0	N/A
70	Bhaluka 33	Dakatia 06	Male	upto36y	33	Dhakatia	Bhaluka	Higher secondry	Three	More	No	No	Hand	Himself	No	Sufficient boiled	Direct Consumer	No	0	No	No	aupt4an	3	2	0	0	1	0	0	2	0	0	0	0	aRumin	Yes	0	Semi extensive	44	Brick floor	Poor	Defective	Same Premis	Yes	aYes	Yes	No	0	N/A
71	Bhaluka 34	Dakatia 07	Male	mt36t45y	42	Dhakatia	Bhaluka	Primary	Three	fourt6h	Yes	No	Hand	Himself	Yes	Sufficient boiled	Direct Consumer	No	0	No	No	mt4an	5	3	0	0	2	0	0	0	0	0	0	5	Chicken	Yes	0	Semi extensive	42	Mud floor	Poor	Defective	Same Premis	Yes	No	Yes	No	0	N/A
72	Bhaluka 35	Dakatia 08	Male	mt36t45y	42	Dhakatia	Bhaluka	Primary	Three	fourt6h	No	No	Hand	Himself	No	Sufficient boiled	Direct Consumer	No	0	No	No	mt4an	5	4	0	0	1	0	0	0	0	1	0	0	Pet	Yes	0	Semi extensive	42	Brick floor	Poor	Defective	Same Premis	No	aYes	Yes	No	0	N/A
73	Bhaluka 36	Dakatia 09	Male	upto36y	32	Dhakatia	Bhaluka	Higher secondry	Three	fourt6h	No	No	Hand	Himself	No	Sufficient boiled	Direct Consumer	No	0	No	No	aupt4an	3	2		0	1	0	0	1	0	0	0	10	aRumin	Yes	0	Semi extensive	36	Mud floor	Poor	Defective	Same Premis	No	aYes	Yes	No	0	N/A
74	Trishal 01	Dhanikhola 01	Male	mt46t52y	48	Dhanikhola	Trishal	Higher secondry	Onet2t	upto3h	No	No	Hand	Attendent	Yes	Sufficient boiled	Sweet maker	No	0	No	No	mt4an	30	15	5	0	10	0	0	0	0	1	0	0	Pet	Yes	0	Semi intensive	40	Mud floor	Poor	Defective	Same Premis	No	No	Yes	Yes	4	N/A
75	Trishal 02	Dhanikhola 02	Male	mt36t45y	37	Dhanikhola	Trishal	Higher secondry	Three	fourt6h	No	No	Hand	Goala	No	Sufficient boiled	Goala	Yes	3	Yes	No	mt4an	5	3	0	0	2	0	0	2	0	0	0	0	aRumin	Yes	0	Semi extensive	36	Brick floor	Poor	Good	Same Premis	No	aYes	No	Yes	1	N/A
76	Trishal 03	Dhanikhola 03	Male	mt52y	55	Dhanikhola	Trishal	Noforedu	More	fourt6h	No	No	Hand	Himself	No	Sufficient boiled	Direct Consumer	No	0	Yes	No	aupt4an	4	2	1	0	1	0	0	0	0	0	0	5	Chicken	Yes	4	Semi extensive	34	Brick floor	Poor	Defective	Same Premis	Yes	aYes	Yes	No	0	N/A
77	Trishal 04	Dhanikhola 04	Female	upto36y	35	Dhanikhola	Trishal	Primary	More	upto3h	No	No	Hand	Goala	No	Sufficient boiled	Goala	No	0	No	No	aupt4an	4	2	0	0	2	0	0	0	0	0	0	5	Chicken	Yes	10	Semi extensive	32	Brick floor	Poor	Defective	Same Premis	No	aYes	No	Yes	2	N/A
78	Trishal 05	Dhanikhola 05	Male	mt46t52y	46	Dhanikhola	Trishal	Higher secondry	Onet2t	upto3h	No	No	Hand	Himself	No	Sufficient boiled	Direct Consumer	No	0	No	No	aupt4an	4	2	0	0	2	0	0	0	0	0	0	4	Chicken	Yes	2	Semi extensive	44	Mud floor	Poor	Defective	Same Premis	No	aYes	Yes	No	0	N/A
79	Trishal 06	Dhanikhola 06	Male	mt36t45y	38	Dhanikhola	Trishal	Higher secondry	More	More	No	No	Hand	Himself	No	Sufficient boiled	Sweet maker	No	0	No	No	mt4an	7	4	0	0	3	0	0	2	0	1	0	0	aRumin	Yes	10	Semi extensive	40	Brick floor	Poor	Defective	Same Premis	Yes	aYes	Yes	Yes	2	N/A
80	Trishal 07	Dhanikhola 07	Male	mt36t45y	43	Dhanikhola	Trishal	Primary	Three	upto3h	No	No	Hand	Himself	No	Sufficient boiled	Direct Consumer	Yes	2	No	No	aupt4an	4	2	1	0	1	0	0	0	0	0	0	0	None	No	0	Semi extensive	24	Mud floor	Poor	Defective	Same Premis	No	aYes	No	Yes	2	N/A
81	Trishal 08	Dhanikhola 08	Male	mt52y	65	Dhanikhola	Trishal	Noforedu	Three	fourt6h	Yes	Yes	Hand	Himself	No	Sufficient boiled	Direct Consumer	No	0	No	No	mt4an	5	3	0	0	2	0	0	0	0	0	0	0	None	No	0	Semi extensive	30	Brick floor	Poor	Defective	Same Premis	No	aYes	No	Yes	1	N/A
82	Trishal 09	Dhanikhola 09	Male	mt52y	60	Dhanikhola	Trishal	Noforedu	Three	fourt6h	No	No	Hand	Himself	No	Sufficient boiled	Direct Consumer	No	0	No	No	aupt4an	4	2	0	0	2	0	0	0	0	0	0	0	None	No	0	Semi extensive	24	Brick floor	Poor	Defective	Same Premis	Yes	aYes	Yes	Yes	1	N/A
83	Trishal 10	Dhanikhola 10	Male	upto36y	29	Dhanikhola	Trishal	Higher secondry	Three	upto3h	No	No	Hand	Himself	No	Sufficient boiled	Sweet maker	No	0	No	No	mt4an	5	3	0	0	2	0	0	2	0	0	0	0	aRumin	Yes	0	Semi extensive	30	Brick floor	Poor	Defective	Same Premis	No	aYes	Yes	No	0	N/A
84	Trishal 11	Dhanikhola 11	Male	mt52y	53	Dhanikhola	Trishal	Noforedu	Three	upto3h	No	No	Hand	Himself	No	Sufficient boiled	Direct Consumer	No	0	No	No	aupt4an	4	3	0	0	1	0	0	1	0	0	0	0	aRumin	Yes	0	Semi extensive	44	Brick floor	Poor	Defective	Same Premis	No	aYes	Yes	No	0	N/A
85	Muktagacha 01	Tarati 01	Male	mt46t52y	48	Tarati	Muktagacha	Higher secondry	More	More	No	No	Hand	Himself	No	Sufficient boiled	Sweet maker	Yes	3	Yes	Diabetis	mt4an	20	12	1	1	6	0	0	0	0	0	0	12	Chicken	Yes	8	Semi extensive	42	Mud floor	Poor	Defective	Same Premis	Yes	No	Yes	No	0	N/A
86	Muktagacha 02	Tarati 02	Male	mt52y	55	Tarati	Muktagacha	Noforedu	More	upto3h	No	No	Hand	Himself	No	Sufficient boiled	Goala	No	0	No	No	mt4an	5	3	0	0	2	0	0	1	0	0	0	2	aRumin	Yes	5	Semi extensive	40	Mud floor	Poor	Defective	Same Premis	Yes	aYes	Yes	No	0	N/A
87	Muktagacha 03	Tarati 03	Male	mt46t52y	52	Tarati	Muktagacha	Higher secondry	Three	upto3h	No	No	Hand	Himself	No	Sufficient boiled	Goala	No	0	Yes	No	aupt4an	4	2	0	1	1	0	0	0	0	1	0	6	Pet	Yes	10	Semi extensive	36	Mud floor	Poor	Defective	Same Premis	Yes	aYes	No	No	0	N/A
88	Muktagacha 04	Tarati 04	Male	mt52y	60	Tarati	Muktagacha	Primary	More	upto3h	No	No	Hand	Himself	No	Sufficient boiled	Direct Consumer	No	0	No	No	aupt4an	4	3	0	0	1	0	0	0	2	0	0	5	aRumin	Yes	4	Semi extensive	34	Mud floor	Poor	Defective	Same Premis	No	aYes	No	No	0	N/A
89	Muktagacha 05	Tarati 05	Male	upto36y	35	Tarati	Muktagacha	Noforedu	More	fourt6h	No	No	Hand	Himself	No	Sufficient boiled	Direct Consumer	No	0	No	No	aupt4an	3	2	0	0	1	0	0	0	0	0	1	3	Pet	Yes	0	Semi extensive	38	Mud floor	Poor	Defective	Same Premis	Yes	aYes	Yes	No	0	N/A
90	Muktagacha 06	Tarati 06	Male	mt36t45y	39	Tarati	Muktagacha	Primary	Onet2t	upto3h	No	No	Hand	Himself	No	Sufficient boiled	Goala	No	0	No	No	mt4an	5	3	0	0	2	0	0	0	0	0	0	0	None	No	8	Semi extensive	34	Brick floor	Poor	Defective	Same Premis	No	aYes	Yes	Yes	2	N/A
91	Muktagacha 07	Tarati 07	Male	upto36y	29	Tarati	Muktagacha	Higher secondry	Onet2t	upto3h	No	No	Hand	Himself	No	Sufficient boiled	Goala	No	0	No	No	aupt4an	4	3	0	0	1	0	0	0	0	1	0	0	Pet	Yes	0	Semi extensive	38	Brick floor	Poor	Defective	Same Premis	No	No	No	Yes	2	N/A
92	Muktagacha 08	Tarati 08	Male	mt36t45y	44	Tarati	Muktagacha	Primary	Onet2t	upto3h	Yes	Yes	Hand	Himself	No	Sufficient boiled	Sweet maker	No	0	No	No	aupt4an	4	2	0	0	2	0	0	0	0	0	0	0	None	No	0	Semi extensive	34	Mud floor	Good	Defective	Same Premis	No	aYes	No	Yes	2	N/A
93	Muktagacha 09	Tarati 09	Male	upto36y	25	Tarati	Muktagacha	Primary	More	More	No	No	Hand	Himself	No	Sufficient boiled	Sweet maker	No	0	No	No	mt4an	5	3	0	0	2	0	0	0	0	1	0	0	Pet	Yes	0	Semi extensive	40	Mud floor	Good	Defective	Same Premis	Yes	No	No	No	0	N/A
94	Muktagacha 10	Tarati 10	Male	mt36t45y	45	Tarati	Muktagacha	Noforedu	More	More	No	No	Hand	Himself	No	Sufficient boiled	Sweet maker	No	0	No	No	mt4an	5	3	1	0	1	0	0	0	0	1	0	5	Pet	Yes	0	Semi extensive	44	Mud floor	Poor	Defective	Same Premis	No	No	No	No	0	N/A
95	Muktagacha 11	Tarati 11	Male	mt36t45y	41	Tarati	Muktagacha	Noforedu	More	upto3h	No	No	Hand	Himself	No	Sufficient boiled	Direct Consumer	Yes	0	Yes	High pressure	aupt4an	3	2	0	0	1	0	0	3	0	0	0	4	aRumin	Yes	0	Semi extensive	45	Mud floor	Poor	Defective	Same Premis	Yes	aYes	No	Yes	1	Local Market
96	Muktagacha 12	Kumargata 01	Male	mt52y	55	Kumargata	Muktagacha	University	Three	fourt6h	No	No	Machine	Attendent	No	Sufficient boiled	Goala	No	0	No	No	mt4an	92	50	20	2	20	0	0	0	0	1	1	20	Pet	Yes	0	Semi extensive	40	Mud floor	Good	Defective	Same Premis	No	No	No	No	0	N/A
97	Muktagacha 13	Kumargata 02	Male	upto36y	25	Kumargata	Muktagacha	Higher secondry	Three	upto3h	No	No	Hand	Himself	Yes	Sufficient boiled	Goala	No	0	No	No	mt4an	6	4	0	0	2	0	0	2	0	0	0	0	aRumin	Yes	0	Semi extensive	40	Mud floor	Good	Defective	Same Premis	Yes	No	Yes	Yes	2	Local Market
98	Muktagacha 14	Kumargata 03	Male	upto36y	32	Kumargata	Muktagacha	Noforedu	More	More	Yes	Yes	Hand	Himself	No	Sufficient boiled	Direct Consumer	No	0	No	No	aupt4an	4	3	0	0	1	0	0	0	0	0	0	0	None	No		Semi extensive	42	Brick floor	Poor	Defective	Same Premis	Yes	No	No	Yes	2	Local Market
99	Muktagacha 15	Kumargata 04	Male	mt36t45y	37	Kumargata	Muktagacha	Primary	More	More	Yes	Yes	Hand	Himself	No	Sufficient boiled	Direct Consumer	Yes	3	No	No	aupt4an	4	2	0	0	2	0	0	0	0	2	0	0	Pet	Yes	0	Semi extensive	48	Mud floor	Poor	Defective	Same Premis	Yes	aYes	No	Yes	1	Local Market
100	Muktagacha 16	Kumargata 05	Male	upto36y	32	Kumargata	Muktagacha	Higher secondry	More	More	No	No	Hand	Himself	No	Sufficient boiled	Direct Consumer	No	0	No	No	aupt4an	4	2	1	0	1	0	0	0	5	0	1	0	aRumin	Yes	0	Semi extensive	35	Mud floor	Poor	Defective	Same Premis	Yes	aYes	Yes	Yes	1	Local Market
101	Muktagacha 17	Kumargata 06	Male	mt36t45y	38	Kumargata	Muktagacha	Primary	Three	More	No	No	Hand	Himself	No	Sufficient boiled	Direct Consumer	No	0	No	No	aupt4an	4	3	0	0	1	0	0	0	0	0	1	0	Pet	Yes	0	Semi extensive	40	Mud floor	Good	Defective	Same Premis	No	No	No	Yes	1	Local Market
102	Muktagacha 18	Kumargata 07	Male	upto36y	35	Kumargata	Muktagacha	Primary	More	More	Yes	Yes	Hand	Himself	No	Sufficient boiled	Direct Consumer	No	0	No	No	aupt4an	3	2	0	0	1	0	0	2	0	0	0	0	aRumin	Yes	0	Semi extensive	40	Brick floor	Poor	Defective	Same Premis	No	No	No	No	0	N/A
103	Muktagacha 19	Kumargata 08	Male	upto36y	29	Kumargata	Muktagacha	Primary	More	More	No	No	Hand	Goala	No	Sufficient boiled	Goala	No	0	No	No	mt4an	5	3	0	0	2	0	0	0	0	0	0	0	None	No	0	Semi extensive	42	Mud floor	Good	Defective	Same Premis	No	No	No	No	0	N/A
104	Muktagacha 20	Kumargata 09	Male	mt52y	57	Kumargata	Muktagacha	Noforedu	Three	More	No	No	Hand	Himself	No	Sufficient boiled	Goala	No	0	No	No	aupt4an	4	2	1		1	0	0	0	0	0	0	0	None	No	0	Semi extensive	49	Brick floor	Poor	Defective	Same Premis	No	No	No	No	0	N/A
105	Muktagacha 21	Kumargata 10	Male	mt36t45y	45	Kumargata	Muktagacha	Higher secondry	Onet2t	upto3h	No	No	Hand	Goala	No	Sufficient boiled	Sweet maker	No	0	No	No	mt4an	5	3	0	0	2	0	0	2	0	0	0	0	aRumin	Yes	0	Semi extensive	44	Brick floor	Poor	Defective	Same Premis	No	No	No	No	1	N/A
106	Fulbaria 01	Jorbaria 01	Male	mt52y	60	Jorbaria	Fulbaria	Higher secondry	More	More	No	No	Hand	Attendent	No	Sufficient boiled	Sweet maker	Yes	6	Yes	Diabetis	mt4an	31	17	4	2	8	0	0	7	0	0	0	0	aRumin	Yes	0	Semi intensive	50	Mud floor	Good	Defective	Distance	No	No	Yes	Yes	4	Local Market
107	Fulbaria 02	Jorbaria 02	Male	mt52y	70	Jorbaria	Fulbaria	Noforedu	More	upto3h	Yes	Yes	Hand	Himself	No	Sufficient boiled	Direct Consumer	No	0	No	No	aupt4an	3	2	0	0	1	0	0	2	0	0	0	0	aRumin	Yes	0	Semi extensive	44	Mud floor	Poor	Defective	Same Premis	No	aYes	Yes	No	0	Local Market
108	Fulbaria 03	Jorbaria 03	Male	mt52y	53	Jorbaria	Fulbaria	Primary	Three	upto3h	No	No	Hand	Himself	No	Sufficient boiled	Direct Consumer	No	0	No	No	aupt4an	4	2	1	0	1	0	0	0	0	0	0	4	Chicken	Yes	0	Semi extensive	40	Mud floor	Poor	Defective	Same Premis	No	aYes	Yes	No	0	Local Market
109	Fulbaria 04	Jorbaria 04	Male	upto36y	35	Jorbaria	Fulbaria	Primary	More	More	No	No	Hand	Himself	No	Sufficient boiled	Sweet maker	No	0	No	No	mt4an	5	3	0	1	1	0	0	0	0	1	0	0	Pet	Yes	0	Semi extensive	44	Brick floor	Poor	Defective	Same Premis	No	aYes	No	No	0	N/A
110	Fulbaria 05	Jorbaria 05	Male	mt36t45y	40	Jorbaria	Fulbaria	Primary	More	More	No	No	Hand	Himself	No	Sufficient boiled	Goala	No	0	No	No	mt4an	5	3	0	0	2	0	0	0	0	0	0	2	Chicken	Yes	5	Semi extensive	38	Brick floor	Poor	Defective	Same Premis	No	aYes	No	No	0	N/A
111	Fulbaria 06	Jorbaria 06	Male	mt36t45y	38	Jorbaria	Fulbaria	Higher secondry	Onet2t	upto3h	No	No	Hand	Goala	No	Sufficient boiled	Goala	No	0	No	No	mt4an	5	2	0	1	2	0	0	0	0	0	0	2	Chicken	Yes	0	Semi extensive	28	Mud floor	Poor	Defective	Same Premis	Yes	aYes	No	No	0	N/A
112	Fulbaria 07	Jorbaria 07	Male	upto36y	32	Jorbaria	Fulbaria	Primary	More	More	No	No	Hand	Himself	No	Sufficient boiled	Direct Consumer	No	0	No	No	mt4an	5	4	0	0	1	0	0	0	0	0	0	0	None	No	10	Semi extensive	32	Brick floor	Poor	Defective	Same Premis	Yes	No	Yes	No	0	N/A
113	Fulbaria 08	Jorbaria 08	Male	upto36y	22	Jorbaria	Fulbaria	Higher secondry	Three	fourt6h	No	No	Hand	Himself	No	Sufficient boiled	Direct Consumer	No	0	No	No	aupt4an	4	3	0	0	1	0	0	2	0	0	0	0	aRumin	Yes	0	Semi extensive	44	Mud floor	Good	Defective	Same Premis	No	No	Yes	No	0	N/A
114	Fulbaria 09	Jorbaria 09	Male	mt36t45y	38	Jorbaria	Fulbaria	Higher secondry	Three	upto3h	No	No	Hand	Goala	No	Sufficient boiled	Goala	Yes	3	Yes	Arthitis	mt4an	5	2	1	0	2	0	0	2	0	0	0	1000	aRumin	Yes	0	Semi extensive	38	Brick floor	Good	Defective	Same Premis	No	No	Yes	Yes	2	N/A
115	Fulbaria 10	Jorbaria 10	Male	mt52y	62	Jorbaria	Fulbaria	Noforedu	Three	upto3h	No	No	Hand	Himself	No	Sufficient boiled	Direct Consumer	No	0	No	No	aupt4an	3	2	0	0	1	0	0	0	0	0	0	0	None	No	4	Semi extensive	38	Brick floor	Poor	Defective	Same Premis	No	aYes	Yes	No	0	N/A
116	Fulbaria 11	Jorbaria 11	Male	mt46t52y	49	Jorbaria	Fulbaria	Noforedu	More	More	No	No	Hand	Himself	No	Sufficient boiled	Direct Consumer	No	0	No	No	mt4an	5	3	1	0	1	0	0	0	0	0	0	0	None	No	0	Semi extensive	34	Brick floor	Poor	Defective	Same Premis	No	No	Yes	No	0	N/A
117	Phulpur 01	Bayedkandi 01	Male	mt52y	55	Bayedkandi	Phulpur	Higher secondry	Three	More	No	No	Hand	Attendent	No	Sufficient boiled	Sweet maker	No	0	No	No	mt4an	30	17	5	0	8	0	0	0	0	0	0	0	None	No	0	Semi intensive	50	Mud floor	Good	Defective	Distance	No	No	Yes	Yes	2	Market
118	Phulpur 02	Bayedkandi 02	Male	mt36t45y	40	Bayedkandi	Phulpur	Higher secondry	Three	upto3h	No	No	Hand	Himself	No	Sufficient boiled	Direct Consumer	No	0	No	No	aupt4an	3	2	0	0	1	0	0	0	0	0	0	0	None	No		Semi extensive	44	Mud floor	Poor	Defective	Same Premis	No	aYes	Yes	Yes	1	Market
119	Phulpur 03	Bayedkandi 03	Male	mt46t52y	51	Bayedkandi	Phulpur	Noforedu	Onet2t	upto3h	No	No	Hand	Himself	No	Sufficient boiled	Direct Consumer	No	0	No	No	aupt4an	3	2	0	0	1	0	0	0	0	0	0	0	None	No	0	Semi extensive	38	Mud floor	Poor	Defective	Same Premis	No	aYes	No	Yes	1	Market
120	Phulpur 04	Bayedkandi 04	Male	mt36t45y	40	Bayedkandi	Phulpur	Primary	Onet2t	upto3h	No	No	Hand	Himself	No	Sufficient boiled	Direct Consumer	Yes	8	Yes	No	aupt4an	3	2	1	0	0	0	0	0	0	0	0	0	None	No	0	Semi extensive	38	Mud floor	Poor	Defective	Same Premis	No	aYes	Yes	No	0	N/A
121	Phulpur 05	Bayedkandi 05	Male	mt46t52y	47	Bayedkandi	Phulpur	Higher secondry	Three	fourt6h	No	No	Hand	Himself	No	Sufficient boiled	Sweet maker	No	0	No	No	mt4an	5	3	0	0	2	0	0	0	0	0	0	0	None	No	0	Semi extensive	34	Brick floor	Poor	Defective	Same Premis	No	aYes	Yes	No	0	N/A
122	Phulpur 06	Bayedkandi 06	Male	upto36y	31	Bayedkandi	Phulpur	Primary	Three	fourt6h	No	No	Hand	Himself	No	Sufficient boiled	Sweet maker	No	0	No	No	mt4an	5	3	0	0	2	0	0	3	0	0	0	0	aRumin	Yes	10	Semi extensive	42	Brick floor	Poor	Defective	Same Premis	No	No	Yes	No	0	N/A
123	Phulpur 07	Bayedkandi 07	Male	mt46t52y	52	Bayedkandi	Phulpur	Higher secondry	Onet2t	fourt6h	No	No	Hand	Goala	No	Sufficient boiled	Goala	No	0	No	No	mt4an	5	4	0	0	1	0	0	0	0	0	0	5	Chicken	Yes	0	Semi extensive	38	Brick floor	Poor	Defective	Same Premis	No	No	Yes	No	0	N/A
124	Phulpur 08	Bayedkandi 08	Male	upto36y	27	Bayedkandi	Phulpur	Primary	Three	fourt6h	No	No	Hand	Himself	No	Sufficient boiled	Sweet maker	No	0	No	No	mt4an	5	3	1	0	1	0	0	1	0	0	0	0	aRumin	Yes	200	Semi extensive	38	Brick floor	Poor	Defective	Same Premis	No	No	Yes	No	0	N/A
125	Phulpur 09	Bayedkandi 09	Male	mt46t52y	50	Bayedkandi	Phulpur	Higher secondry	Three	fourt6h	No	No	Hand	Himself	No	Sufficient boiled	Direct Consumer	No	0	No	No	aupt4an	4	3	1	0	0	0	0	0	0	0	0	0	None	No	0	Semi extensive	38	Brick floor	Poor	Defective	Same Premis	No	aYes	Yes	No	0	N/A
126	Phulpur 10	Bayedkandi 10	Male	mt52y	58	Bayedkandi	Phulpur	Higher secondry	More	More	No	No	Hand	Himself	No	Sufficient boiled	Direct Consumer	No	0	No	No	mt4an	5	3	0	0	2	0	0	3	0	0	0	10	aRumin	Yes	0	Semi extensive	38	Brick floor	Good	Defective	Same Premis	No	aYes	Yes	No	0	N/A
127	Phulpur 11	Bayedkandi 11	Male	mt52y	68	Bayedkandi	Phulpur	Noforedu	More	More	No	No	Hand	Himself	No	Sufficient boiled	Direct Consumer	No	0	No	No	aupt4an	4	2	1	0	1	0	0	0	0	0	0	0	None	No	0	Semi extensive	30	Mud floor	Poor	Defective	Same Premis	No	aYes	No	Yes	1	Market
128	Phulpur 12	Bayedkandi 12	Male	mt46t52y	49	Bayedkandi	Phulpur	Primary	More	More	No	No	Hand	Himself	No	Sufficient boiled	Direct Consumer	No	0	No	No	aupt4an	4	3	0	0	1	0	0	1	0	0	0	0	aRumin	Yes	0	Semi extensive	32	Brick floor	Poor	Defective	Same Premis	No	aYes	No	Yes	1	Market
129	Phulpur 13	Bayedkandi 13	Male	mt46t52y	46	Bayedkandi	Phulpur	Noforedu	Three	fourt6h	No	No	Hand	Goala	No	Sufficient boiled	Goala	No	0	No	No	mt4an	5	2	2	0	1	0	0	0	0	1	0	0	Pet	Yes	0	Semi extensive	38	Brick floor	Good	Defective	Same Premis	No	aYes	Yes	No	0	N/A
130	Haluagat 01	Naryl 01	Male	upto36y	29	Naryl	Haluagat	Primary	Three	upto3h	No	No	Hand	Himself	No	Sufficient boiled	Direct Consumer	No	0	No	No	aupt4an	4	2	1	0	1	0	0	2	0	0	0	0	aRumin	Yes	0	Semi extensive	34	Mud floor	Poor	Defective	Same Premis	No	aYes	Yes	No	0	N/A
131	Haluagat 02	Naryl 02	Male	mt36t45y	38	Naryl	Haluagat	Noforedu	More	upto3h	No	No	Hand	Himself	No	Sufficient boiled	Direct Consumer	Yes	8	No	No	aupt4an	4	3	0	0	1	0	0	0	0	0	0	10	Chicken	Yes	0	Semi extensive	38	Brick floor	Poor	Defective	Same Premis	Yes	aYes	Yes	No	0	N/A
132	Haluagat 03	Naryl 03	Male	mt36t45y	42	Naryl	Haluagat	Noforedu	More	upto3h	No	No	Hand	Himself	No	Sufficient boiled	Direct Consumer	No	0	No	No	aupt4an	3	2	0	0	1	0	0	0	3	0	0	0	aRumin	Yes	0	Semi extensive	34	Brick floor	Poor	Defective	Same Premis	No	aYes	Yes	No	0	N/A
133	Haluagat 04	Naryl 04	Male	mt52y	61	Naryl	Haluagat	Noforedu	More	fourt6h	No	No	Hand	Himself	No	Sufficient boiled	Direct Consumer	No	0	Yes	No	aupt4an	4	2	0	1	1	0	0	0	0	0	0	0	None	No	0	Semi extensive	38	Brick floor	Poor	Defective	Same Premis	No	aYes	Yes	Yes	1	Market
134	Haluagat 05	Naryl 05	Male	mt46t52y	52	Naryl	Haluagat	Primary	Onet2t	upto3h	No	No	Hand	Himself	No	Sufficient boiled	Direct Consumer	No	0	No	No	aupt4an	3	2	0	0	1	0	0	2	0	0	0	0	aRumin	Yes	0	Semi extensive	34	Brick floor	Poor	Defective	Same Premis	No	aYes	Yes	Yes	0	N/A
135	Haluagat 06	Naryl 06	Male	mt52y	70	Naryl	Haluagat	Noforedu	Three	upto3h	No	No	Hand	Himself	No	Sufficient boiled	Direct Consumer	No	0	No	No	aupt4an	2	1	0	0	1	0	0	2	0	0	0	0	aRumin	Yes	0	Semi extensive	40	Brick floor	Poor	Defective	Same Premis	No	aYes	Yes	No	0	N/A
136	Haluagat 07	Naryl 07	Male	mt52y	63	Naryl	Haluagat	Primary	Three	upto3h	No	No	Hand	Goala	No	Sufficient boiled	Goala	No	0	No	No	mt4an	5	3	0	0	2	0	0	0	0	0	0	0	None	No	0	Semi extensive	34	Brick floor	Poor	Defective	Same Premis	Yes	aYes	Yes	No	0	N/A
137	Haluagat 08	Naryl 08	Male	upto36y	31	Naryl	Haluagat	Higher secondry	Onet2t	upto3h	No	No	Hand	Goala	No	Sufficient boiled	Goala	No	0	No	No	aupt4an	4	2	0	0	2	0	0	0	0	0	0	0	None	No	0	Semi extensive	40	Mud floor	Good	Defective	Same Premis	No	No	No	Yes	2	N/A
138	Haluagat 09	Naryl 09	Male	mt36t45y	39	Naryl	Haluagat	Primary	Onet2t	upto3h	No	No	Hand	Himself	No	Sufficient boiled	Sweet maker	No	0	No	No	aupt4an	3	2	0	0	1	0	0	1	0	0	0	0	aRumin	Yes	0	Semi extensive	38	Brick floor	Poor	Defective	Same Premis	No	aYes	Yes	No	0	N/A
139	Haluagat 10	Naryl 10	Male	upto36y	32	Naryl	Haluagat	Higher secondry	Three	fourt6h	No	No	Hand	Himself	No	Sufficient boiled	Sweet maker	Yes	2	No	No	aupt4an	4	3	0	0	1	0	0	0	0	0	0	0	None	No	0	Semi extensive	34	Brick floor	Poor	Defective	Same Premis	No	No	Yes	Yes	1	Market
140	Haluagat 11	Naryl 11	Male	mt46t52y	48	Naryl	Haluagat	Higher secondry	Three	upto3h	No	No	Hand	Attendent	No	Sufficient boiled	Sweet maker	No	0	No	No	mt4an	5	3	0	0	2	0	0	0	0	0	0	4000	Chicken	Yes	0	Semi extensive	42	Brick floor	Good	Good	Same Premis	No	aYes	Yes	No	2	Market
141	Haluagat 12	Naryl 12	Male	upto36y	29	Naryl	Haluagat	Higher secondry	Three	upto3h	No	No	Hand	Himself	No	Sufficient boiled	Sweet maker	No	0	No	No	aupt4an	3	2	0	0	1	0	0	0	0	0	0	2000	Chicken	Yes	0	Semi extensive	40	Mud floor	Good	Defective	Same Premis	No	No	Yes	No	0	N/A
142	Haluagat 13	Naryl 13	Male	mt52y	62	Naryl	Haluagat	Noforedu	More	More	No	No	Hand	Himself	No	Sufficient boiled	Direct Consumer	No	0	No	No	aupt4an	3	2	0	0	1	0	0	3	0	0	0	0	aRumin	Yes	0	Semi extensive	34	Brick floor	Poor	Defective	Same Premis	No	aYes	Yes	No	0	N/A
143	Haluagat 14	Naryl 14	Male	mt36t45y	38	Naryl	Haluagat	Higher secondry	Onet2t	upto3h	No	No	Hand	Goala	No	Sufficient boiled	Goala	No	0	No	No	aupt4an	3	2	0	0	1	0	0	0	0	0	0	0	None	No	0	Semi extensive	40	Brick floor	Poor	Defective	Same Premis	No	No	Yes	Yes	1	Market
144	Haluagat 15	Naryl 15	Male	mt46t52y	50	Naryl	Haluagat	Noforedu	More	More	No	No	Hand	Himself	No	Sufficient boiled	Direct Consumer	No	0	No	No	aupt4an	4	3	0	0	1	0	0	0	0	0	0	0	None	No	0	Semi extensive	42	Brick floor	Poor	Defective	Same Premis	No	aYes	Yes	Yes	0	N/A
145	Haluagat 16	Naryl 16	Male	mt36t45y	41	Naryl	Haluagat	Noforedu	More	More	No	No	Hand	Himself	No	Sufficient boiled	Direct Consumer	No	0	No	No	aupt4an	4	2	1	0	1	0	0	2	0	0	0	0	aRumin	Yes	0	Semi extensive	44	Mud floor	Poor	Defective	Same Premis	No	aYes	Yes	No	0	N/A
146	Haluagat 17	Naryl 17	Male	upto36y	25	Naryl	Haluagat	Higher secondry	Three	upto3h	No	No	Hand	Goala	No	Sufficient boiled	Goala	No	0	No	No	aupt4an	3	3		0	0	0	0	0	0	1	0	0	Pet	Yes	0	Semi extensive	40	Brick floor	Good	Defective	Same Premis	No	aYes	Yes	No	0	N/A
147	Tarakanda 01	Tarakanda 01	Male	mt36t45y	44	Tarakanda	Tarakanda	Higher secondry	Three	upto3h	No	No	Hand	Attendent	No	Sufficient boiled	Sweet maker	No	0	No	No	mt4an	36	16	4	10	6	0	0	0	0	1	0	0	Pet	Yes	0	Semi intensive	50	Mud floor	Good	Defective	Distance	No	No	Yes	Yes	10	N/A
148	Tarakanda 02	Tarakanda 02	Male	mt46t52y	50	Tarakanda	Tarakanda	Noforedu	More	upto3h	No	No	Hand	Himself	No	Sufficient boiled	Direct Consumer	Yes	4	No	No	aupt4an	4	2	1	0	1	0	0	1	0	0	5	0	aRumin	Yes	0	Semi extensive	46	Mud floor	Poor	Defective	Same Premis	Yes	aYes	Yes	No	0	N/A
149	Tarakanda 03	Tarakanda 03	Male	upto36y	27	Tarakanda	Tarakanda	Primary	Three	upto3h	No	No	Hand	Himself	No	Sufficient boiled	Direct Consumer	No	0	No	No	aupt4an	3	2	0	0	1	0	0	0	0	0	0	2	Chicken	Yes	5	Semi extensive	38	Brick floor	Poor	Defective	Same Premis	No	aYes	Yes	Yes	2	N/A
150	Tarakanda 04	Tarakanda 04	Male	mt46t52y	52	Tarakanda	Tarakanda	Noforedu	More	upto3h	No	No	Hand	Himself	No	Sufficient boiled	Direct Consumer	No	0	No	No	aupt4an	3	2	0	0	1	0	0	0	3	0	0	4	aRumin	Yes	0	Semi extensive	34	Mud floor	Poor	Defective	Same Premis	No	aYes	No	No	0	N/A
151	Tarakanda 05	Tarakanda 05	Male	upto36y	22	Tarakanda	Tarakanda	Primary	Onet2t	upto3h	No	No	Hand	Goala	No	Sufficient boiled	Goala	No	0	No	No	aupt4an	4	2	0	0	2	0	0	0	0	0	0	0	None	No	0	Semi extensive	38	Brick floor	Poor	Defective	Same Premis	No	aYes	No	No	0	N/A
152	Tarakanda 06	Tarakanda 06	Male	mt46t52y	49	Tarakanda	Tarakanda	Higher secondry	Onet2t	upto3h	No	No	Hand	Himself	No	Sufficient boiled	Direct Consumer	No	0	No	No	aupt4an	3	2	0	0	1	0	0	3	0	0	0	0	aRumin	Yes	0	Semi extensive	40	Brick floor	Poor	Defective	Same Premis	No	aYes	Yes	No	0	N/A
153	Tarakanda 07	Tarakanda 07	Male	mt46t52y	52	Tarakanda	Tarakanda	Primary	Onet2t	upto3h	No	No	Hand	Himself	No	Sufficient boiled	Sweet maker	No	0	No	No	aupt4an	4	2	0	0	2	0	0	0	0	0	0	5	Chicken	Yes	10	Semi extensive	34	Brick floor	Poor	Defective	Same Premis	No	aYes	No	Yes	1	N/A
154	Tarakanda 08	Tarakanda 08	Male	mt36t45y	40	Tarakanda	Tarakanda	Higher secondry	More	More	No	No	Hand	Himself	No	Sufficient boiled	Sweet maker	No	0	No	No	mt4an	5	4	0	0	1	0	0	0	0	0	0	5	Chicken	Yes	0	Semi extensive	45	Mud floor	Good	Defective	Same Premis	No	No	Yes	No	0	N/A
155	Tarakanda 09	Tarakanda 09	Male	mt46t52y	47	Tarakanda	Tarakanda	Higher secondry	Onet2t	upto3h	No	No	Hand	Goala	No	Sufficient boiled	Goala	No	0	No	No	aupt4an	4	2	1	0	1	0	0	0	0	0	0	4	Chicken	Yes	5	Semi extensive	40	Brick floor	Poor	Defective	Same Premis	No	aYes	Yes	No	0	N/A
156	Tarakanda 10	Tarakanda 10	Male	upto36y	33	Tarakanda	Tarakanda	Primary	More	More	No	No	Hand	Himself	No	Sufficient boiled	Direct Consumer	No	0	No	No	mt4an	5	4	0	0	1	0	0	0	0	0	0	0	None	No	0	Semi extensive	38	Brick floor	Good	Defective	Same Premis	Yes	aYes	Yes	No	0	N/A
157	Tarakanda 11	Tarakanda 11	Male	mt36t45y	45	Tarakanda	Tarakanda	Higher secondry	Three	upto3h	No	No	Hand	Himself	No	Sufficient boiled	Sweet maker	No	0	No	No	aupt4an	3	2	0	0	1	0	0	2	0	0	0	5	aRumin	Yes	0	Semi extensive	34	Brick floor	Poor	Defective	Same Premis	No	aYes	Yes	No	0	N/A
158	Tarakanda 12	Tarakanda 12	Male	mt46t52y	48	Tarakanda	Tarakanda	Noforedu	Onet2t	upto3h	No	No	Hand	Himself	No	Sufficient boiled	Sweet maker	Yes	7	Yes	No	mt4an	5	3	0	0	2	0	0	4	0	0	7	5	aRumin	Yes	0	Semi extensive	40	Mud floor	Good	Defective	Same Premis	No	aYes	Yes	No	0	N/A
159	Iswargonj 01	Uchakhila 01	Male	mt52y	58	Uchakhila	Iswargonj	Noforedu	More	upto3h	Yes	No	Hand	Goala	No	Sufficient boiled	Goala	No	0	Yes	No	mt4an	5	3	0	0	2	0	0	0	0	0	0	0	None	No	0	Semi extensive	40	Brick floor	Poor	Defective	Same Premis	Yes	No	Yes	Yes	1	N/A
160	Iswargonj 02	Uchakhila 02	Male	mt36t45y	41	Uchakhila	Iswargonj	Primary	Onet2t	upto3h	No	No	Hand	Goala	No	Sufficient boiled	Goala	No	0	No	No	aupt4an	4	2	1	0	1	0	0	2	0	0	0	0	aRumin	Yes	0	Semi extensive	42	Brick floor	Poor	Defective	Same Premis	No	aYes	Yes	No	0	N/A
161	Iswargonj 03	Uchakhila 03	Male	mt52y	59	Uchakhila	Iswargonj	Higher secondry	More	upto3h	No	No	Hand	Attendent	No	Sufficient boiled	Sweet maker	Yes	2	No	No	aupt4an	4	2	1	0	1	0	0	0	0	0	0	0	None	No	0	Semi extensive	50	Mud floor	Good	Defective	Same Premis	No	No	No	No	0	N/A
162	Iswargonj 04	Uchakhila 04	Male	upto36y	32	Uchakhila	Iswargonj	Primary	More	upto3h	Yes	No	Hand	Himself	No	Sufficient boiled	Direct Consumer	No	0	No	No	aupt4an	4	3	0	0	1	0	0	0	0	0	0	0	None	No	0	Semi extensive	38	Brick floor	Poor	Defective	Same Premis	No	aYes	Yes	No	0	N/A
163	Iswargonj 05	Uchakhila 05	Female	mt36t45y	45	Uchakhila	Iswargonj	Primary	More	upto3h	No	No	Hand	Goala	No	Sufficient boiled	Goala	No	0	No	No	aupt4an	4	2	1	0	1	0	0	2	0	0	0	0	aRumin	Yes	0	Semi extensive	40	Brick floor	Good	Defective	Same Premis	No	aYes	Yes	No		N/A
164	Iswargonj 06	Uchakhila 06	Male	mt52y	55	Uchakhila	Iswargonj	Noforedu	More	fourt6h	No	No	Hand	Himself	No	Sufficient boiled	Direct Consumer	No	0	No	No	mt4an	5	2	1	0	2	0	0	0	0	1	0	0	Pet	Yes	10	Semi extensive	38	Brick floor	Poor	Defective	Same Premis	No	aYes	Yes	No	0	N/A
165	Iswargonj 07	Uchakhila 07	Male	mt52y	65	Uchakhila	Iswargonj	Noforedu	More	More	Yes	No	Hand	Himself	Yes	Sufficient boiled	Sweet maker	Yes	10	No	No	aupt4an	4	3	0	0	1	0	0	0	0	0	0	5	Chicken	Yes	0	Semi extensive	40	Mud floor	Good	Good	Same Premis	No	No	Yes	No	0	N/A
166	Iswargonj 08	Uchakhila 08	Male	upto36y	34	Uchakhila	Iswargonj	Higher secondry	Three	upto3h	No	No	Hand	Himself	No	Sufficient boiled	Sweet maker	No	0	No	No	aupt4an	4	2	0	1	1	0	0	0	0	0	0	0	None	No	0	Semi extensive	42	Brick floor	Good	Defective	Same Premis	No	aYes	Yes	No	0	N/A
167	Iswargonj 09	Uchakhila 09	Male	mt46t52y	51	Uchakhila	Iswargonj	Noforedu	Three	upto3h	No	No	Hand	Himself	No	Sufficient boiled	Direct Consumer	No	0	No	No	mt4an	5	2	2	0	1	0	0	0	8	0	0	0	aRumin	Yes	0	Semi extensive	38	Brick floor	Poor	Defective	Same Premis	No	aYes	Yes	No	0	N/A
168	Iswargonj 10	Uchakhila 10	Male	mt52y	53	Uchakhila	Iswargonj	Higher secondry	Onet2t	upto3h	No	No	Hand	Goala	No	Sufficient boiled	Goala	No	0	No	No	aupt4an	3	2	0	0	1	0	0	0	0	0	0	0	None	No	5	Semi extensive	40	Brick floor	Poor	Defective	Same Premis	No	aYes	Yes	No	0	N/A
169	Iswargonj 11	Uchakhila 11	Male	mt46t52y	47	Uchakhila	Iswargonj	Primary	More	upto3h	No	No	Hand	Goala	No	Sufficient boiled	Goala	No	0	No	No	aupt4an	3	2	0	0	1	0	0	0	0	0	0	0	None	No	0	Semi extensive	42	Mud floor	Poor	Defective	Same Premis	No	aYes	Yes	No	0	N/A
170	Iswargonj 12	Uchakhila 12	Male	mt52y	58	Uchakhila	Iswargonj	Noforedu	Three	upto3h	No	No	Hand	Goala	No	Sufficient boiled	Goala	No	0	No	No	aupt4an	4	3	0	0	1	0	0	2	0	0	0	0	aRumin	Yes	0	Semi extensive	40	Brick floor	Poor	Defective	Same Premis	No	aYes	Yes	No		N/A
171	Iswargonj 13	Uchakhila 13	Male	mt52y	63	Uchakhila	Iswargonj	Higher secondry	Onet2t	upto3h	No	No	Hand	Attendent	No	Sufficient boiled	Goala	No	0	No	No	aupt4an	4	3	0	0	1	0	0	0	0	0	0	0	None	No	0	Semi extensive	38	Brick floor	Good	Defective	Same Premis	No	No	Yes	No	0	N/A
172	Iswargonj 14	Uchakhila 14	Male	upto36y	19	Uchakhila	Iswargonj	Primary	More	More	No	No	Hand	Himself	Yes	Sufficient boiled	Direct Consumer	No	0	No	No	aupt4an	4	2	0	0	2	0	0	4	0	0	0	0	aRumin	Yes	0	Semi extensive	42	Brick floor	Poor	Defective	Same Premis	No	aYes	Yes	No	0	N/A
173	Iswargonj 15	Uchakhila 15	Male	mt46t52y	49	Uchakhila	Iswargonj	Primary	Three	More	No	No	Hand	Himself	No	Sufficient boiled	Sweet maker	Yes	4	Yes	Cancer	aupt4an	4	3	0	0	1	0	0	0	0	0	0	0	None	No	0	Semi extensive	40	Brick floor	Poor	Defective	Same Premis	No	No	Yes	No	0	N/A
174	Iswargonj 16	Uchakhila 16	Male	mt36t45y	42	Uchakhila	Iswargonj	Higher secondry	Onet2t	upto3h	No	No	Hand	Attendent	No	Sufficient boiled	Sweet maker	No	0	No	No	mt4an	5	4	0	0	1	0	0	0	0	0	0	3000	Chicken	Yes	0	Semi extensive	42	Mud floor	Good	Defective	Distance	No	aYes	Yes	No	0	N/A
175	Dhobaura 01	Ghamaritola 01	Male	mt46t52y	48	Ghamaritola	Dhobaura	University	Onet2t	upto3h	No	No	Hand	Attendent	No	Sufficient boiled	Sweet maker	No	0	No	No	aupt4an	4	3	0	0	1	0	0	5	0	0	0	0	aRumin	Yes	0	Semi extensive	34	Mud floor	Good	Defective	Same Premis	No	No	Yes	No	0	N/A
176	Dhobaura 02	Ghamaritola 02	Male	upto36y	35	Ghamaritola	Dhobaura	Primary	Three	More	No	No	Hand	Himself	No	Sufficient boiled	Direct Consumer	No	0	No	No	aupt4an	3	2	0	0	1	0	0	0	0	0	0	0	None	No	10	Semi extensive	36	Brick floor	Poor	Defective	Same Premis	No	aYes	Yes	No	0	N/A
177	Dhobaura 03	Ghamaritola 03	Male	upto36y	18	Ghamaritola	Dhobaura	Primary	More	More	No	No	Hand	Himself	No	Sufficient boiled	Direct Consumer	No	0	No	No	aupt4an	3	2	0	0	1	0	0	2	0	0	0	0	aRumin	Yes	0	Semi extensive	40	Brick floor	Poor	Defective	Same Premis	No	aYes	Yes	No	0	N/A
178	Dhobaura 04	Ghamaritola 04	Male	mt52y	65	Ghamaritola	Dhobaura	Noforedu	More	upto3h	No	No	Hand	Himself	No	Sufficient boiled	Direct Consumer	No	0	No	No	mt4an	5	2	1	0	2	0	0	1	0	0	0	0	aRumin	Yes	0	Semi extensive	34	Mud floor	Poor	Defective	Same Premis	No	aYes	Yes	No	0	N/A
179	Dhobaura 05	Ghamaritola 05	Male	mt52y	55	Ghamaritola	Dhobaura	Noforedu	Three	upto3h	No	No	Hand	Himself	No	Sufficient boiled	Sweet maker	No	0	No	No	aupt4an	3	2	0	0	1	0	0	0	8	0	0	0	aRumin	Yes	0	Semi extensive	34	Brick floor	Poor	Defective	Same Premis	No	aYes	Yes	No	0	N/A
180	Dhobaura 06	Ghamaritola 06	Male	mt46t52y	48	Ghamaritola	Dhobaura	Noforedu	More	fourt6h	No	No	Hand	Goala	No	Sufficient boiled	Goala	No	0	No	No	aupt4an	3	2	0		1	0	0	2	0	0	0	4	aRumin	Yes	5	Semi extensive	34	Mud floor	Poor	Defective	Same Premis	Yes	aYes	Yes	No	0	N/A
181	Dhobaura 07	Ghamaritola 07	Male	upto36y	24	Ghamaritola	Dhobaura	Higher secondry	More	upto3h	Yes	No	Hand	Himself	No	Sufficient boiled	Direct Consumer	Yes	8	No	No	aupt4an	4	2	1	0	1	0	0	0	0	0	0	500	Chicken	Yes	0	Semi extensive	42	Mud floor	Good	Good	Same Premis	No	No	Yes	No	0	N/A
182	Dhobaura 08	Ghamaritola 08	Male	mt36t45y	42	Ghamaritola	Dhobaura	Primary	Three	upto3h	No	No	Hand	Himself	No	Sufficient boiled	Sweet maker	No	0	Yes	Heart disease	aupt4an	3	2	0	0	1	0	0	2	0	0	0	0	aRumin	Yes	0	Semi extensive	40	Brick floor	Good	Defective	Same Premis	No	aYes	Yes	No	0	N/A
183	Dhobaura 09	Ghamaritola 09	Male	mt46t52y	49	Ghamaritola	Dhobaura	Higher secondry	Three	fourt6h	No	No	Hand	Himself	No	Sufficient boiled	Goala	No	0	No	No	mt4an	5	3	0	0	2	0	0	0	0	0	0	0	None	No	0	Semi extensive	42	Brick floor	Poor	Defective	Same Premis	No	No	Yes	No	0	N/A
184	Dhobaura 10	Ghamaritola 10	Male	mt46t52y	48	Ghamaritola	Dhobaura	Primary	Onet2t	upto3h	No	No	Hand	Goala	No	Sufficient boiled	Goala	No	0	No	No	aupt4an	3	2	0	0	1	0	0	0	0	0	0	0	None	No	0	Semi extensive	34	Brick floor	Poor	Defective	Same Premis	No	aYes	Yes	No	0	N/A
185	Dhobaura 11	Ghamaritola 11	Male	mt52y	55	Ghamaritola	Dhobaura	Primary	Three	upto3h	No	No	Hand	Himself	No	Sufficient boiled	Goala	No	0	No	No	aupt4an	4	2	0	1	1	0	0	3	0	0	0	5	aRumin	Yes	0	Semi extensive	34	Brick floor	Poor	Defective	Same Premis	No	aYes	Yes	No	0	N/A
186	Dhobaura 12	Ghamaritola 12	Male	mt52y	58	Ghamaritola	Dhobaura	Noforedu	Onet2t	upto3h	No	No	Hand	Himself	No	Sufficient boiled	Direct Consumer	No	0	Yes	Heart disease	aupt4an	3	2	0	0	1	0	0	0	0	0	0	0	None	No	0	Semi extensive	42	Brick floor	Poor	Defective	Same Premis	No	aYes	Yes	No	0	N/A
187	Dhobaura 13	Ghamaritola 13	Male	mt52y	57	Ghamaritola	Dhobaura	Noforedu	Three	fourt6h	No	No	Hand	Himself	No	Sufficient boiled	Sweet maker	Yes	3	No	No	aupt4an	4	2	1	0	1	0	0	0	0	0	0	0	None	No	0	Semi extensive	42	Brick floor	Poor	Defective	Same Premis	No	aYes	Yes	No	0	N/A
188	Dhobaura 14	Ghamaritola 14	Male	mt46t52y	48	Ghamaritola	Dhobaura	Noforedu	More	upto3h	No	No	Hand	Himself	No	Sufficient boiled	Direct Consumer	No	0	No	No	aupt4an	4	2	1	0	1	0	0	0	0	0	0	10	Chicken	Yes	0	Semi extensive	38	Brick floor	Poor	Defective	Same Premis	No	aYes	No	No	0	N/A
189	Dhobaura 15	Ghamaritola 15	Male	upto36y	36	Ghamaritola	Dhobaura	Primary	Three	upto3h	No	No	Hand	Himself	No	Sufficient boiled	Direct Consumer	Yes	1	No	No	aupt4an	4	2	0	1	1	0	0	2	0	0	0	0	aRumin	Yes	0	Semi extensive	34	Mud floor	Poor	Defective	Same Premis	No	aYes	Yes	Yes	1	Market
[truncated: 16 more columns]
