# Supplementary material for: Risk factors and true prevalence of bovine tuberculosis in Bangladesh
Source: PLoS One. 2021 Feb 26;16(2):e0247838. doi: 10.1371/journal.pone.0247838 (PMC7909650; doi:10.1371/journal.pone.0247838)
Supplement: S4 File — (CSV) [file pone.0247838.s004.csv]

Ser No	Name	Village	Unionpour	Upazila	FarmerIDF	HerdID	Animal ID	Agecat	Ageyr	Breed	Sex	Wtcat	Wgtkg	BCScat2	BCSCat	BCS	Pregnancy	Paricat	Parity	Lactstage	Vaccination	Deworm	Counghing	Disease	CFT	Tb
1	BAU Dairy Farm	BAU area	City	Sadar	Sadar 01	1	BAU 447	mt8yrs	10	Cross bred	Female	mt250kg	350	bcs2t3c	up12bcs	2	Yes	azert2p	2	No	Yes	Yes	Yes	Mastitis	1	Negative
2	BAU Dairy Farm	BAU area	City	Sadar	Sadar 01	1	BAU 450	mt5t8yr	6.5	Cross bred	Female	mt250kg	290	bcs2t3c	up12bcs	2	Yes	azert2p	1	Yes	Yes	Yes	No	Mastitis	1	Negative
3	BAU Dairy Farm	BAU area	City	Sadar	Sadar 01	1	BAU 948	mt8yrs	10	Cross bred	Female	mt250kg	400	bcs2t3c	up12bcs	2	Yes	mt2par	3	No	Yes	Yes	No	Diarrhoea	1	Negative
4	BAU Dairy Farm	BAU area	City	Sadar	Sadar 01	1	BAU 452	mt5t8yr	8	Cross bred	Female	mt250kg	380	bcs2t3c	up12bcs	2	Yes	azert2p	2	No	Yes	Yes	No	Dermatitis	0	Negative
5	BAU Dairy Farm	BAU area	City	Sadar	Sadar 01	1	BAU 13	mt5t8yr	5.75	Cross bred	Female	aut250kg	220	bcs1ca	up12bcs	1	Yes	azert2p	1	No	Yes	Yes	No	Dermatitis	1	Positive
6	BAU Dairy Farm	BAU area	City	Sadar	Sadar 01	1	BAU 738	mt5t8yr	8	Cross bred	Female	aut250kg	200	bcs2t3c	up12bcs	2	Yes	azert2p	2	No	Yes	Yes	No	Mastitis	0	Negative
7	BAU Dairy Farm	BAU area	City	Sadar	Sadar 01	1	BAU 189	mt8yrs	10	Cross bred	Female	aut250kg	220	bcs2t3c	up12bcs	2	Yes	mt2par	4	Yes	Yes	Yes	No	No	1	Negative
8	BAU Dairy Farm	BAU area	City	Sadar	Sadar 01	1	BAU 295	mt8yrs	10	Cross bred	Female	aut250kg	240	bcs2t3c	up12bcs	2	Yes	mt2par	9	Yes	Yes	Yes	No	No	0	Negative
9	BAU Dairy Farm	BAU area	City	Sadar	Sadar 01	1	BAU 367	mt5t8yr	8	Cross bred	Female	aut250kg	230	bcs2t3c	up12bcs	2	No	azert2p	1	Yes	Yes	Yes	No	No	0	Negative
10	BAU Dairy Farm	BAU area	City	Sadar	Sadar 01	1	BAU 453	mt8yrs	10	Cross bred	Female	mt250kg	350	bcs2t3c	up12bcs	2	Yes	azert2p	2	No	Yes	Yes	No	No	0	Negative
11	BAU Dairy Farm	BAU area	City	Sadar	Sadar 01	1	BAU 503	mt8yrs	10.5	Cross bred	Female	mt250kg	300	bcs1ca	up12bcs	1	Yes	mt2par	3	Yes	Yes	Yes	Yes	Diarrhoea	1	Positive
12	BAU Dairy Farm	BAU area	City	Sadar	Sadar 01	1	BAU 368	mt8yrs	13.4	aIndigenous	Female	aut250kg	190	bcs2t3c	up12bcs	2	No	mt2par	8	Yes	Yes	Yes	No	Dermatitis	0	Negative
13	BAU Dairy Farm	BAU area	City	Sadar	Sadar 01	1	BAU 1005	mt5t8yr	8	Cross bred	Female	mt250kg	300	bcs2t3c	up12bcs	2	No	azert2p	2	Yes	Yes	Yes	No	Dermatitis	0	Negative
14	BAU Dairy Farm	BAU area	City	Sadar	Sadar 01	1	BAU 512	amt3.25t5yr	3.5	Cross bred	Female	aut250kg	250	bcs1ca	up12bcs	1	No	azert2p	1	Yes	Yes	Yes	No	Mastitis	0	Negative
15	BAU Dairy Farm	BAU area	City	Sadar	Sadar 01	1	BAU 499	mt8yrs	16	Cross bred	Female	mt250kg	280	bcs2t3c	up12bcs	2	No	mt2par	5	Yes	Yes	Yes	No	Udder edema	0	Negative
16	BAU Dairy Farm	BAU area	City	Sadar	Sadar 01	1	BAU 869	amt3.25t5yr	4.3	Cross bred	Female	aut250kg	250	bcs2t3c	up12bcs	2	No	azert2p	1	Yes	Yes	Yes	No	Respiratory distress	0	Negative
17	BAU Dairy Farm	BAU area	City	Sadar	Sadar 01	1	BAU 707	mt5t8yr	8	aIndigenous	Female	aut250kg	190	bcs2t3c	up12bcs	2	Yes	mt2par	3	Yes	Yes	Yes	No	Diarrhoea	0	Negative
18	BAU Dairy Farm	BAU area	City	Sadar	Sadar 01	1	BAU 40	amt3.25t5yr	4	aIndigenous	Female	aut250kg	180	bcs2t3c	up12bcs	2	No	azert2p	1	Yes	Yes	Yes	Yes	No	0	Negative
19	BAU Dairy Farm	BAU area	City	Sadar	Sadar 01	1	BAU 403	mt8yrs	14	Cross bred	Female	aut250kg	200	bcs1ca	up12bcs	1	Yes	azert2p	2	Yes	Yes	Yes	Yes	Diarrhoea	1	Negative
20	BAU Dairy Farm	BAU area	City	Sadar	Sadar 01	1	BAU 470	mt5t8yr	5.75	Cross bred	Female	aut250kg	180	bcs2t3c	up12bcs	2	Yes	azert2p	1	Yes	Yes	Yes	Yes	Emaciation	1	Positive
21	BAU Dairy Farm	BAU area	City	Sadar	Sadar 01	1	BAU 388	mt8yrs	13.2	Cross bred	Female	aut250kg	250	bcs2t3c	up12bcs	2	Yes	mt2par	7	Yes	Yes	Yes	Yes	Emaciation	1	Negative
22	BAU Dairy Farm	BAU area	City	Sadar	Sadar 01	1	BAU 43	amt3.25t5yr	3.5	Cross bred	Female	mt250kg	280	bcs2t3c	up12bcs	2	No	azert2p	1	Yes	Yes	Yes	Yes	Anorexia	0	Negative
23	BAU Dairy Farm	BAU area	City	Sadar	Sadar 01	1	BAU 482	mt5t8yr	7	Cross bred	Female	mt250kg	300	bcs2t3c	up12bcs	2	No	mt2par	4	Yes	Yes	Yes	Yes	Mastitis	0	Negative
24	BAU Dairy Farm	BAU area	City	Sadar	Sadar 01	1	BAU 402	mt8yrs	9	Cross bred	Female	mt250kg	300	bcs1ca	up12bcs	1	No	mt2par	3	Yes	Yes	Yes	No	Anorexia	0	Negative
25	BAU Dairy Farm	BAU area	City	Sadar	Sadar 01	1	BAU 451	mt8yrs	11	Cross bred	Female	mt250kg	350	bcs2t3c	up12bcs	2	No	mt2par	7	Yes	Yes	Yes	No	Diarrhoea	0	Negative
26	BAU Dairy Farm	BAU area	City	Sadar	Sadar 01	1	BAU 701	mt5t8yr	7.5	Cross bred	Female	mt250kg	320	bcs2t3c	up12bcs	2	No	mt2par	3	Yes	Yes	Yes	No	Diarrhoea	0	Negative
27	BAU Dairy Farm	BAU area	City	Sadar	Sadar 01	1	BAU 449	mt5t8yr	7	Cross bred	Female	aut250kg	220	bcs2t3c	up12bcs	2	Yes	mt2par	3	Yes	Yes	Yes	No	Dermatitis	0	Negative
28	BAU Dairy Farm	BAU area	City	Sadar	Sadar 01	1	BAU 1002	mt5t8yr	8	Cross bred	Female	mt250kg	300	bcs2t3c	up12bcs	2	Yes	mt2par	4	Yes	Yes	Yes	No	No	1	Negative
29	BAU Dairy Farm	BAU area	City	Sadar	Sadar 01	1	BAU 391	mt8yrs	12.5	aIndigenous	Female	aut250kg	190	bcs2t3c	up12bcs	2	No	mt2par	6	Yes	Yes	Yes	No	No	0	Negative
30	BAU Dairy Farm	BAU area	City	Sadar	Sadar 01	1	BAU 389	mt8yrs	13	Cross bred	Female	aut250kg	250	bcs1ca	up12bcs	1	No	mt2par	8	Yes	Yes	Yes	No	No	0	Negative
31	BAU Dairy Farm	BAU area	City	Sadar	Sadar 01	1	BAU 456	mt8yrs	10	Cross bred	Female	aut250kg	200	bcs1ca	up12bcs	1	Yes	mt2par	3	Yes	Yes	Yes	No	No	0	Negative
32	BAU Dairy Farm	BAU area	City	Sadar	Sadar 01	1	BAU 421	mt8yrs	12	Cross bred	Female	aut250kg	220	bcs1ca	up12bcs	1	No	mt2par	5	Yes	Yes	Yes	No	No	1	Negative
33	BAU Dairy Farm	BAU area	City	Sadar	Sadar 01	1	BAU 7	mt5t8yr	5.5	Cross bred	Female	mt250kg	260	bcs1ca	up12bcs	1	Yes	azert2p	2	Yes	Yes	Yes	No	No	0	Negative
34	BAU Dairy Farm	BAU area	City	Sadar	Sadar 01	1	BAU 6	amt3.25t5yr	4.5	Cross bred	Female	aut250kg	250	bcs2t3c	up12bcs	2	Yes	azert2p	1	Yes	Yes	Yes	No	No	1	Negative
35	BAU Dairy Farm	BAU area	City	Sadar	Sadar 01	1	BAU 42	amt3.25t5yr	4	aIndigenous	Female	aut250kg	220	bcs1ca	up12bcs	1	Yes	azert2p	1	Yes	Yes	Yes	No	No	0	Negative
36	BAU Dairy Farm	BAU area	City	Sadar	Sadar 01	1	BAU 111	mt8yrs	17	aIndigenous	Female	aut250kg	200	bcs1ca	up12bcs	1	No	mt2par	12	Yes	Yes	Yes	No	No	0	Negative
37	BAU Dairy Farm	BAU area	City	Sadar	Sadar 01	1	BAU 355	mt8yrs	9.5	Cross bred	Female	aut250kg	240	bcs2t3c	up12bcs	2	No	mt2par	7	Yes	Yes	Yes	No	No	0	Negative
38	BAU Dairy Farm	BAU area	City	Sadar	Sadar 01	1	BAU 1004	amt3.25t5yr	5	Cross bred	Female	aut250kg	250	bcs1ca	up12bcs	1	Yes	mt2par	3	Yes	Yes	Yes	No	No	0	Negative
39	BAU Dairy Farm	BAU area	City	Sadar	Sadar 01	1	BAU 1015	mt5t8yr	7.5	Cross bred	Female	mt250kg	300	bcs2t3c	up12bcs	2	Yes	mt2par	4	Yes	Yes	Yes	No	Laminitis	1	Negative
40	BAU Dairy Farm	BAU area	City	Sadar	Sadar 01	1	BAU 749	mt5t8yr	7	Cross bred	Female	mt250kg	320	bcs2t3c	up12bcs	2	Yes	mt2par	3	Yes	Yes	Yes	No	No	0	Negative
41	BAU Dairy Farm	BAU area	City	Sadar	Sadar 01	1	BAU 1006	mt8yrs	9	Cross bred	Female	mt250kg	280	bcs2t3c	mt2bcs	3	No	mt2par	3	Yes	Yes	Yes	No	No	1	Negative
42	BAU Dairy Farm	BAU area	City	Sadar	Sadar 01	1	BAU 191	mt5t8yr	6.5	Cross bred	Female	mt250kg	270	bcs2t3c	mt2bcs	3	Yes	mt2par	3	Yes	Yes	Yes	No	Anorexia	0	Negative
43	BAU Dairy Farm	BAU area	City	Sadar	Sadar 01	1	BAU 26	mt8yrs	14	Cross bred	Female	aut250kg	240	bcs2t3c	up12bcs	2	Yes	mt2par	6	Yes	Yes	Yes	No	Emaciation	1	Positive
44	BAU Dairy Farm	BAU area	City	Sadar	Sadar 01	1	BAU 66	mt8yrs	13	Cross bred	Female	mt250kg	260	bcs2t3c	up12bcs	2	Yes	mt2par	9	Yes	Yes	Yes	No	Emaciation	0	Negative
45	BAU Dairy Farm	BAU area	City	Sadar	Sadar 01	1	BAU 487	mt8yrs	10.5	Cross bred	Female	mt250kg	300	bcs2t3c	mt2bcs	3	No	mt2par	6	Yes	Yes	Yes	No	Mastitis	1	Negative
46	BAU Dairy Farm	BAU area	City	Sadar	Sadar 01	1	BAU 56	mt8yrs	17.5	Cross bred	Female	aut250kg	200	bcs2t3c	up12bcs	2	No	mt2par	9	Yes	Yes	Yes	No	No	0	Negative
47	BAU Dairy Farm	BAU area	City	Sadar	Sadar 01	1	BAU 1702	mt5t8yr	6	Cross bred	Female	aut250kg	200	bcs2t3c	up12bcs	2	No	mt2par	3	Yes	Yes	Yes	No	No	1	Positive
48	BAU Dairy Farm	BAU area	City	Sadar	Sadar 01	1	BAU 178	mt8yrs	10	Cross bred	Female	mt250kg	300	bcs2t3c	mt2bcs	3	Yes	mt2par	6	Yes	Yes	Yes	No	Skin disease	0	Negative
49	BAU Dairy Farm	BAU area	City	Sadar	Sadar 01	1	BAU 570	mt5t8yr	8	Cross bred	Female	aut250kg	250	bcs2t3c	up12bcs	2	Yes	mt2par	4	Yes	Yes	Yes	No	Skin disease	0	Negative
50	BAU Dairy Farm	BAU area	City	Sadar	Sadar 01	1	BAU 612	mt5t8yr	7	Cross bred	Female	mt250kg	300	bcs2t3c	mt2bcs	3	No	mt2par	3	Yes	Yes	Yes	No	Laminitis	0	Negative
361	Vashan Dairy Farm	Bayedkandi	Bayedkandi	Phulpur	Phulpur 01	2	Vasan 01	mt8yrs	10	Cross bred	Female	mt250kg	300	bcs2t3c	mt2bcs	3	No	mt2par	5	Yes	Yes	Yes	No	Emaciation	0	Negative
362	Vashan Dairy Farm	Bayedkandi	Bayedkandi	Phulpur	Phulpur 01	2	Vasan 02	upt3.25yr	2.5	Cross bred	Female	aut250kg	200	bcs2t3c	up12bcs	2	No	azert2p	0	No	Yes	Yes	No	Repeat breeding	0	Negative
363	Vashan Dairy Farm	Bayedkandi	Bayedkandi	Phulpur	Phulpur 01	2	Vasan 03	mt5t8yr	6	Cross bred	Female	aut250kg	250	bcs2t3c	up12bcs	2	Yes	azert2p	2	Yes	Yes	Yes	Yes	Emaciation	0	Negative
364	Vashan Dairy Farm	Bayedkandi	Bayedkandi	Phulpur	Phulpur 01	2	Vasan 04	mt5t8yr	8	Cross bred	Female	aut250kg	200	bcs2t3c	up12bcs	2	No	mt2par	3	No	Yes	Yes	Yes	Repeat breeding	0	Negative
365	Vashan Dairy Farm	Bayedkandi	Bayedkandi	Phulpur	Phulpur 01	2	Vasan 05	mt8yrs	12	Cross bred	Female	aut250kg	250	bcs1ca	up12bcs	1	No	mt2par	7	Yes	Yes	Yes	No	Emaciation	0	Negative
366	Vashan Dairy Farm	Bayedkandi	Bayedkandi	Phulpur	Phulpur 01	2	Vasan 06	mt8yrs	9	Cross bred	Female	aut250kg	250	bcs2t3c	up12bcs	2	No	mt2par	4	Yes	Yes	Yes	Yes	Emaciation	0	Negative
367	Vashan Dairy Farm	Bayedkandi	Bayedkandi	Phulpur	Phulpur 01	2	Vasan 07	amt3.25t5yr	3.5	Cross bred	Female	mt250kg	300	bcs2t3c	mt2bcs	3	Yes	azert2p	1	Yes	Yes	Yes	Yes	Skin disease	0	Negative
368	Vashan Dairy Farm	Bayedkandi	Bayedkandi	Phulpur	Phulpur 01	2	Vasan 08	upt3.25yr	2	Cross bred	Female	aut250kg	220	bcs2t3c	mt2bcs	3	Yes	azert2p	0	No	Yes	Yes	No	No	0	Negative
369	Vashan Dairy Farm	Bayedkandi	Bayedkandi	Phulpur	Phulpur 01	2	Vasan 09	mt8yrs	10	Cross bred	Female	aut250kg	250	bcs1ca	up12bcs	1	No	mt2par	7	Yes	Yes	Yes	No	Emaciation	0	Negative
370	Vashan Dairy Farm	Bayedkandi	Bayedkandi	Phulpur	Phulpur 01	2	Vasan 10	upt3.25yr	1.15	Cross bred	Female	aut250kg	100	bcs1ca	up12bcs	1	No	azert2p	0	No	Yes	Yes	Yes	Emaciation	0	Negative
371	Kasem	Bayedkandi	Bayedkandi	Phulpur	Phulpur 02	3	Kasem 01	mt8yrs	10	Cross bred	Female	aut250kg	250	bcs2t3c	up12bcs	2	No	mt2par	5	Yes	No	No	No	Repeat breeding	0	Negative
372	Joynal	Bayedkandi	Bayedkandi	Phulpur	Phulpur 03	4	Joynal 01	amt3.25t5yr	5	Cross bred	Female	aut250kg	120	bcs1ca	up12bcs	1	No	azert2p	2	Yes	No	No	Yes	Emaciation	0	Negative
373	Mukul	Bayedkandi	Bayedkandi	Phulpur	Phulpur 04	5	Mukul 01	mt5t8yr	8	Cross bred	Female	aut250kg	200	bcs2t3c	up12bcs	2	Yes	mt2par	3	No	No	No	No	Respiratory distress	0	Negative
374	Salam	Moradewri	Bayedkandi	Phulpur	Phulpur 05	6	Salam 01	upt3.25yr	2	aIndigenous	Female	aut250kg	180	bcs2t3c	up12bcs	2	No	azert2p	0	No	No	No	No	Emaciation	0	Negative
375	Salam	Moradewri	Bayedkandi	Phulpur	Phulpur 05	6	Salam 02	mt5t8yr	7	Cross bred	Female	aut250kg	250	bcs2t3c	up12bcs	2	Yes	mt2par	3	Yes	No	Yes	No	Babesiosis	0	Negative
376	Hamid	Moradewri	Bayedkandi	Phulpur	Phulpur 06	7	Hamid 01	mt8yrs	16	aIndigenous	Female	aut250kg	150	bcs1ca	up12bcs	1	No	mt2par	10	No	No	Yes	No	Diarrhoea	0	Negative
377	Hamid	Moradewri	Bayedkandi	Phulpur	Phulpur 06	7	Hamid 02	amt3.25t5yr	4	Cross bred	Female	aut250kg	250	bcs2t3c	up12bcs	2	Yes	azert2p	1	Yes	No	No	No	Diarrhoea	0	Negative
378	Miraj	Moradewri	Bayedkandi	Phulpur	Phulpur 07	8	Miraj 01	upt3.25yr	3	Cross bred	Female	aut250kg	200	bcs2t3c	up12bcs	2	Yes	azert2p	0	No	No	No	Yes	No	0	Negative
379	Miraj	Moradewri	Bayedkandi	Phulpur	Phulpur 07	8	Miraj 02	mt8yrs	9	Cross bred	Female	aut250kg	250	bcs2t3c	up12bcs	2	No	mt2par	4	Yes	No	No	No	Respiratory distress	0	Negative
380	Nazrul	Dharatpur	Bayedkandi	Phulpur	Phulpur 08	9	Nazrul 01	upt3.25yr	2.5	Cross bred	Female	aut250kg	200	bcs2t3c	up12bcs	2	Yes	azert2p	0	No	No	Yes	No	Emaciation	0	Negative
381	Nazrul	Dharatpur	Bayedkandi	Phulpur	Phulpur 08	9	Nazrul 02	amt3.25t5yr	4	Cross bred	Female	mt250kg	300	bcs2t3c	mt2bcs	3	Yes	azert2p	1	No	No	Yes	No	No	0	Negative
382	Kabir	Dharatpur	Bayedkandi	Phulpur	Phulpur 09	10	Kabir 01	upt3.25yr	3	Cross bred	Female	aut250kg	200	bcs2t3c	up12bcs	2	No	azert2p	0	No	No	Yes	No	Repeat breeding	0	Negative
383	Kabir	Dharatpur	Bayedkandi	Phulpur	Phulpur 09	10	Kabir 02	mt5t8yr	8	Cross bred	Female	mt250kg	400	bcsmt3c	mt2bcs	4	Yes	mt2par	4	No	No	Yes	Yes	Respiratory distress	0	Negative
384	Razzak	Dharatpur	Bayedkandi	Phulpur	Phulpur 10	11	Razzak 01	mt5t8yr	6	Cross bred	Female	mt250kg	300	bcs2t3c	mt2bcs	3	Yes	azert2p	2	Yes	No	Yes	Yes	Laminitis	0	Negative
385	Rojab Ali	Boroputia	Bayedkandi	Phulpur	Phulpur 11	12	Rojab 01	amt3.25t5yr	3.5	Cross bred	Female	aut250kg	220	bcs2t3c	up12bcs	2	Yes	azert2p	0	No	No	Yes	No	Diarrhoea	0	Negative
386	Rojab Ali	Boroputia	Bayedkandi	Phulpur	Phulpur 11	12	Rojab 02	mt5t8yr	7	Cross bred	Female	mt250kg	300	bcs2t3c	mt2bcs	3	No	azert2p	2	Yes	No	Yes	No	Repeat breeding	0	Negative
387	Saiful	Boroputia	Bayedkandi	Phulpur	Phulpur 12	13	Saiful 01	mt8yrs	10	aIndigenous	Female	aut250kg	180	bcs1ca	up12bcs	1	No	mt2par	6	Yes	No	No	No	Emaciation	0	Negative
388	Saiful	Boroputia	Bayedkandi	Phulpur	Phulpur 12	13	Saiful 02	mt5t8yr	7	Cross bred	Female	mt250kg	300	bcs2t3c	up12bcs	2	No	mt2par	6	Yes	No	Yes	No	Skin disease	0	Negative
389	Mofizul	Boroputia	Bayedkandi	Phulpur	Phulpur 13	14	Mofizul 01	amt3.25t5yr	5	Cross bred	Female	mt250kg	350	bcs2t3c	mt2bcs	3	No	azert2p	2	Yes	Yes	Yes	Yes	No	0	Negative
390	Mofizul	Boroputia	Bayedkandi	Phulpur	Phulpur 13	14	Mofizul 02	mt5t8yr	6.5	Cross bred	Female	aut250kg	220	bcs2t3c	up12bcs	2	No	mt2par	3	Yes	Yes	Yes	No	Emaciation	0	Negative
51	Abdul Khaleq	Chacksattrapur	City	Sadar	Sadar 02	15	Abdul Khaleq 01	mt8yrs	11	Cross bred	Female	aut250kg	250	bcs2t3c	up12bcs	2	No	mt2par	6	Yes	No	Yes	Yes	Respiratory distress	1	Negative
52	Abdul Khaleq	Chacksattrapur	City	Sadar	Sadar 02	15	Abdul Khaleq 02	mt8yrs	9	Cross bred	Female	mt250kg	300	bcs2t3c	mt2bcs	3	Yes	mt2par	4	Yes	No	No	No	Bloat	0	Negative
53	khokon Mia	Chacksattrapur	City	Sadar	Sadar 03	16	khokon Mia 01	mt5t8yr	6	Cross bred	Female	aut250kg	200	bcs2t3c	up12bcs	2	No	mt2par	3	Yes	No	Yes	No	Emaciation	0	Negative
54	khokon Mia	Chacksattrapur	City	Sadar	Sadar 03	16	khokon Mia 02	mt8yrs	10	Cross bred	Female	mt250kg	280	bcs2t3c	up12bcs	2	No	mt2par	6	Yes	No	Yes	No	Repeat breeding	0	Negative
55	Abdul Qudus	Chacksattrapur	City	Sadar	Sadar 04	17	Abdul Qudus 01	mt5t8yr	7	Cross bred	Female	aut250kg	220	bcs1ca	up12bcs	1	No	mt2par	3	Yes	No	No	No	Respiratory distress	0	Negative
56	Abdul Qudus	Chacksattrapur	City	Sadar	Sadar 04	17	Abdul Qudus 02	amt3.25t5yr	4	Cross bred	Female	mt250kg	350	bcs2t3c	mt2bcs	3	Yes	azert2p	1	Yes	No	No	No	Skin disease	0	Negative
57	Lal Mia	Chacksattrapur	City	Sadar	Sadar 05	18	Lal Mia 01	upt3.25yr	3	Cross bred	Female	mt250kg	300	bcs2t3c	mt2bcs	3	Yes	azert2p	0	No	No	No	No	Laminitis	0	Negative
58	Lal Mia	Chacksattrapur	City	Sadar	Sadar 05	18	Lal Mia 02	mt5t8yr	8	aIndigenous	Female	aut250kg	180	bcs1ca	up12bcs	1	No	mt2par	4	Yes	No	No	Yes	Emaciation	0	Negative
59	Majid mia	Chacksattrapur	City	Sadar	Sadar 06	19	Majid mia 01	upt3.25yr	2	Cross bred	Female	aut250kg	250	bcs2t3c	up12bcs	2	No	azert2p	0	No	No	Yes	No	Repeat breeding	0	Negative
60	Majid mia	Chacksattrapur	City	Sadar	Sadar 06	19	Majid mia 02	mt8yrs	13	aIndigenous	Female	aut250kg	180	bcs2t3c	up12bcs	2	Yes	mt2par	7	Yes	No	No	No	Emaciation	0	Negative
211	Zisan Agro farm	Dakatia	Dakatia	Bhaluka	Bhaluka 28	20	Zisan 01	mt8yrs	8.5	Cross bred	Female	mt250kg	400	bcsmt3c	mt2bcs	4	No	mt2par	4	Yes	Yes	Yes	No	No	0	Negative
212	Zisan Agro farm	Dakatia	Dakatia	Bhaluka	Bhaluka 28	20	Zisan 02	mt5t8yr	8	Cross bred	Female	mt250kg	400	bcsmt3c	mt2bcs	4	No	mt2par	3	Yes	Yes	Yes	No	Skin disease	1	Negative
213	Zisan Agro farm	Dakatia	Dakatia	Bhaluka	Bhaluka 28	20	Zisan 03	upt3.25yr	2.5	Cross bred	Female	aut250kg	250	bcs2t3c	up12bcs	2	No	azert2p	1	Yes	Yes	Yes	No	Emaciation	0	Negative
214	Zisan Agro farm	Dakatia	Dakatia	Bhaluka	Bhaluka 28	20	Zisan 04	upt3.25yr	3	aIndigenous	Female	aut250kg	250	bcs2t3c	up12bcs	2	No	azert2p	2	Yes	Yes	Yes	No	Emaciation	1	Positive
215	Zisan Agro farm	Dakatia	Dakatia	Bhaluka	Bhaluka 28	20	Zisan 05	amt3.25t5yr	5	aIndigenous	Female	aut250kg	250	bcs2t3c	up12bcs	2	No	mt2par	3	Yes	Yes	Yes	No	Emaciation	0	Negative
216	Zisan Agro farm	Dakatia	Dakatia	Bhaluka	Bhaluka 28	20	Zisan 06	mt5t8yr	7.5	Cross bred	Female	mt250kg	300	bcs2t3c	up12bcs	2	No	mt2par	3	Yes	Yes	Yes	No	Emaciation	1	Negative
217	Zisan Agro farm	Dakatia	Dakatia	Bhaluka	Bhaluka 28	20	Zisan 07	upt3.25yr	2.5	Cross bred	Female	aut250kg	180	bcs2t3c	up12bcs	2	No	azert2p	0	No	Yes	No	No	Emaciation	1	Positive
218	Zisan Agro farm	Dakatia	Dakatia	Bhaluka	Bhaluka 28	20	Zisan 08	upt3.25yr	3	Cross bred	Female	aut250kg	180	bcs1ca	up12bcs	1	No	azert2p	0	No	Yes	No	No	Emaciation	1	Positive
219	Zisan Agro farm	Dakatia	Dakatia	Bhaluka	Bhaluka 28	20	Zisan 09	amt3.25t5yr	3.5	Cross bred	Female	aut250kg	250	bcs2t3c	up12bcs	2	No	azert2p	1	Yes	Yes	Yes	No	Diarrhoea	1	Negative
220	Zisan Agro farm	Dakatia	Dakatia	Bhaluka	Bhaluka 28	20	Zisan 10	upt3.25yr	2	Cross bred	Female	aut250kg	200	bcs2t3c	up12bcs	2	No	azert2p	0	No	Yes	Yes	Yes	Emaciation	1	Positive
221	Zisan Agro farm	Dakatia	Dakatia	Bhaluka	Bhaluka 28	20	Zisan 11	upt3.25yr	2	Cross bred	Female	aut250kg	250	bcs2t3c	up12bcs	2	No	azert2p	0	No	Yes	Yes	Yes	Diarrhoea	1	Positive
222	Zisan Agro farm	Dakatia	Dakatia	Bhaluka	Bhaluka 28	20	Zisan 12	amt3.25t5yr	3.5	Cross bred	Female	mt250kg	450	bcs2t3c	mt2bcs	3	No	azert2p	2	Yes	Yes	Yes	No	Bloat	0	Negative
223	Zisan Agro farm	Dakatia	Dakatia	Bhaluka	Bhaluka 28	20	Zisan 13	upt3.25yr	3	Cross bred	Female	mt250kg	350	bcs2t3c	mt2bcs	3	No	azert2p	1	Yes	Yes	Yes	Yes	Diarrhoea	0	Negative
224	Zisan Agro farm	Dakatia	Dakatia	Bhaluka	Bhaluka 28	20	Zisan 14	amt3.25t5yr	5	Cross bred	Female	mt250kg	280	bcs2t3c	up12bcs	2	No	azert2p	2	No	Yes	Yes	No	Emaciation	1	Positive
225	Zisan Agro farm	Dakatia	Dakatia	Bhaluka	Bhaluka 28	20	Zisan 15	upt3.25yr	1.4	Cross bred	Female	aut250kg	120	bcs1ca	up12bcs	1	No	azert2p	0	No	Yes	Yes	No	Emaciation	1	Negative
226	Nokibulla	Patchgonj	Dakatia	Bhaluka	Bhaluka 29	21	Nokibulla 01	mt8yrs	8.5	Cross bred	Female	mt250kg	450	bcsmt3c	mt2bcs	4	Yes	azert2p	2	Yes	Yes	Yes	No	Laminitis	0	Negative
227	Nokibulla	Patchgonj	Dakatia	Bhaluka	Bhaluka 29	21	Nokibulla 02	mt5t8yr	6	Cross bred	Female	mt250kg	450	bcsmt3c	mt2bcs	4	Yes	azert2p	2	Yes	Yes	Yes	No	No	0	Negative
228	Motiar	Patchgonj	Dakatia	Bhaluka	Bhaluka 30	22	Motiar 01	amt3.25t5yr	5	Cross bred	Female	mt250kg	380	bcs2t3c	mt2bcs	3	Yes	azert2p	2	Yes	No	Yes	No	Mastitis	1	Positive
229	Motiar	Patchgonj	Dakatia	Bhaluka	Bhaluka 30	22	Motiar 02	mt8yrs	8.5	Cross bred	Female	mt250kg	300	bcs2t3c	up12bcs	2	No	mt2par	5	Yes	No	Yes	No	No	0	Negative
230	Sirajullah	Patchgonj	Dakatia	Bhaluka	Bhaluka 31	23	Sirajullah 01	upt3.25yr	2.5	Cross bred	Female	mt250kg	400	bcs2t3c	mt2bcs	3	No	azert2p	1	Yes	No	Yes	No	No	0	Negative
231	Sirajullah	Patchgonj	Dakatia	Bhaluka	Bhaluka 31	23	Sirajullah 02	upt3.25yr	2	Cross bred	Female	aut250kg	250	bcs2t3c	up12bcs	2	No	azert2p	1	Yes	No	Yes	No	Emaciation	1	Negative
232	Helal uddin	Patchgonj	Dakatia	Bhaluka	Bhaluka 32	24	Helal 01	upt3.25yr	3	Cross bred	Female	mt250kg	450	bcsmt3c	mt2bcs	4	No	azert2p	1	Yes	No	Yes	No	Milk fever	0	Negative
233	Helal uddin	Patchgonj	Dakatia	Bhaluka	Bhaluka 32	24	Helal 02	amt3.25t5yr	4	Cross bred	Female	mt250kg	400	bcs2t3c	mt2bcs	3	No	azert2p	1	Yes	No	Yes	No	Ulcerative mammilitis	0	Negative
234	Asgor shek	Patchgonj	Dakatia	Bhaluka	Bhaluka 33	25	Asgor 01	upt3.25yr	0.9	Cross bred	Female	aut250kg	100	bcs1ca	up12bcs	1	No	azert2p	0	No	Yes	Yes	Yes	Emaciation	1	Positive
235	Asgor shek	Patchgonj	Dakatia	Bhaluka	Bhaluka 33	25	Asgor 02	mt5t8yr	6.2	Cross bred	Female	mt250kg	350	bcs2t3c	up12bcs	2	Yes	mt2par	3	Yes	Yes	Yes	No	Emaciation	1	Negative
236	Rabiul	Patchgonj	Dakatia	Bhaluka	Bhaluka 34	26	Rabiul 01	amt3.25t5yr	4	Cross bred	Female	mt250kg	380	bcs2t3c	mt2bcs	3	No	azert2p	2	Yes	No	Yes	No	Skin disease	0	Negative
237	Rabiul	Patchgonj	Dakatia	Bhaluka	Bhaluka 34	26	Rabiul 02	mt5t8yr	6.5	Cross bred	Female	mt250kg	300	bcs2t3c	up12bcs	2	No	mt2par	3	Yes	No	Yes	Yes	Emaciation	1	Positive
238	Osimuddin	Patchgonj	Dakatia	Bhaluka	Bhaluka 35	27	Osimuddin 01	amt3.25t5yr	5	Cross bred	Female	mt250kg	450	bcs2t3c	mt2bcs	3	Yes	azert2p	2	Yes	No	Yes	No	Diarrhoea	0	Negative
239	Osimuddin	Patchgonj	Dakatia	Bhaluka	Bhaluka 35	27	Osimuddin 02	amt3.25t5yr	5	Cross bred	Female	mt250kg	300	bcs2t3c	up12bcs	2	No	azert2p	2	Yes	No	Yes	No	Laminitis	0	Negative
240	Munju Rahman	Patchgonj	Dakatia	Bhaluka	Bhaluka 36	28	Munju 01	mt5t8yr	8	aIndigenous	Female	aut250kg	200	bcs1ca	up12bcs	1	No	mt2par	3	Yes	No	Yes	Yes	Respiratory distress	0	Negative
241	Sabbir Agro Farm	Khaeshpara	Dhanikhola	Trishal	Trishal 01	29	Sabbir 01	mt5t8yr	6	Cross bred	Female	aut250kg	250	bcs2t3c	up12bcs	2	No	azert2p	2	Yes	Yes	No	No	Emaciation	1	Negative
242	Sabbir Agro Farm	Khaeshpara	Dhanikhola	Trishal	Trishal 01	29	Sabbir 02	mt5t8yr	6	Cross bred	Female	mt250kg	400	bcsmt3c	mt2bcs	4	No	mt2par	3	Yes	Yes	Yes	No	No	1	Negative
243	Sabbir Agro Farm	Khaeshpara	Dhanikhola	Trishal	Trishal 01	29	Sabbir 03	upt3.25yr	3	Cross bred	Female	aut250kg	200	bcs2t3c	up12bcs	2	Yes	azert2p	0	No	Yes	Yes	No	Emaciation	1	Negative
244	Sabbir Agro Farm	Khaeshpara	Dhanikhola	Trishal	Trishal 01	29	Sabbir 04	mt8yrs	10	Cross bred	Female	mt250kg	300	bcs2t3c	up12bcs	2	Yes	mt2par	5	No	Yes	Yes	No	Emaciation	1	Negative
245	Sabbir Agro Farm	Khaeshpara	Dhanikhola	Trishal	Trishal 01	29	Sabbir 05	mt5t8yr	5.5	Cross bred	Female	mt250kg	400	bcsmt3c	mt2bcs	4	Yes	azert2p	2	Yes	Yes	Yes	No	Udder edema	0	Negative
246	Sabbir Agro Farm	Khaeshpara	Dhanikhola	Trishal	Trishal 01	29	Sabbir 06	mt5t8yr	6.5	Cross bred	Female	aut250kg	250	bcs2t3c	up12bcs	2	No	mt2par	3	Yes	Yes	Yes	No	Diarrhoea	0	Negative
247	Sabbir Agro Farm	Khaeshpara	Dhanikhola	Trishal	Trishal 01	29	Sabbir 07	upt3.25yr	2.5	Cross bred	Female	aut250kg	200	bcs2t3c	up12bcs	2	No	azert2p	1	Yes	Yes	Yes	No	Skin disease	1	Negative
248	Sabbir Agro Farm	Khaeshpara	Dhanikhola	Trishal	Trishal 01	29	Sabbir 08	amt3.25t5yr	4	Cross bred	Female	mt250kg	300	bcs2t3c	mt2bcs	3	Yes	mt2par	3	Yes	Yes	Yes	Yes	Respiratory distress	0	Negative
249	Sabbir Agro Farm	Khaeshpara	Dhanikhola	Trishal	Trishal 01	29	Sabbir 09	amt3.25t5yr	4.5	Cross bred	Female	aut250kg	200	bcs1ca	up12bcs	1	No	azert2p	2	Yes	Yes	Yes	Yes	Emaciation	0	Negative
250	Sabbir Agro Farm	Khaeshpara	Dhanikhola	Trishal	Trishal 01	29	Sabbir 10	mt5t8yr	6	Cross bred	Female	aut250kg	250	bcs2t3c	up12bcs	2	No	mt2par	3	Yes	Yes	Yes	Yes	Emaciation	1	Positive
251	Elias	Khaeshpara	Dhanikhola	Trishal	Trishal 02	30	Elias 01	mt5t8yr	6	Cross bred	Female	mt250kg	350	bcs2t3c	mt2bcs	3	No	mt2par	3	Yes	Yes	Yes	No	Laminitis	0	Negative
252	Elias	Khaeshpara	Dhanikhola	Trishal	Trishal 02	30	Elias 02	amt3.25t5yr	4	aIndigenous	Female	aut250kg	200	bcs2t3c	up12bcs	2	No	azert2p	2	Yes	Yes	Yes	No	Emaciation	0	Negative
253	Samad	Khaeshpara	Dhanikhola	Trishal	Trishal 03	31	Samad 01	amt3.25t5yr	4	Cross bred	Female	mt250kg	300	bcs2t3c	mt2bcs	3	No	azert2p	1	Yes	Yes	Yes	No	Mastitis	0	Negative
254	Samad	Khaeshpara	Dhanikhola	Trishal	Trishal 03	31	Samad 02	amt3.25t5yr	4	Cross bred	Female	aut250kg	250	bcs2t3c	up12bcs	2	No	azert2p	2	Yes	Yes	Yes	Yes	Respiratory distress	0	Negative
255	Roksana	Khaeshpara	Dhanikhola	Trishal	Trishal 04	32	Roksana 01	amt3.25t5yr	4	aIndigenous	Female	aut250kg	180	bcs1ca	up12bcs	1	Yes	azert2p	1	Yes	No	No	Yes	Respiratory distress	0	Negative
256	Roksana	Khaeshpara	Dhanikhola	Trishal	Trishal 04	32	Roksana 02	upt3.25yr	3	Cross bred	Female	aut250kg	200	bcs2t3c	up12bcs	2	Yes	azert2p	0	No	No	No	Yes	Respiratory distress	1	Negative
257	Kabirul	Khaeshpara	Dhanikhola	Trishal	Trishal 05	33	Kabirul 01	mt8yrs	9	Cross bred	Female	aut250kg	250	bcs2t3c	up12bcs	2	No	mt2par	4	Yes	No	Yes	No	Emaciation	1	Negative
258	Mosaraf	Uzanpara	Dhanikhola	Trishal	Trishal 06	34	Mosaraf 01	upt3.25yr	2	Cross bred	Female	aut250kg	250	bcs2t3c	up12bcs	2	No	azert2p	0	No	No	Yes	No	Anorexia	1	Negative
259	Mosaraf	Uzanpara	Dhanikhola	Trishal	Trishal 06	34	Mosaraf 02	upt3.25yr	3	Cross bred	Female	mt250kg	300	bcs2t3c	up12bcs	2	No	azert2p	1	Yes	No	Yes	No	Diarrhoea	1	Negative
260	Mosaraf	Uzanpara	Dhanikhola	Trishal	Trishal 06	34	Mosaraf 03	amt3.25t5yr	5	Cross bred	Female	mt250kg	300	bcs2t3c	up12bcs	2	Yes	azert2p	2	Yes	No	No	No	Skin disease	0	Negative
261	Noman Mia	Uzanpara	Dhanikhola	Trishal	Trishal 07	35	Noman 01	amt3.25t5yr	4	Cross bred	Female	aut250kg	200	bcs2t3c	up12bcs	2	No	azert2p	2	Yes	No	No	Yes	Respiratory distress	0	Negative
262	Noman Mia	Uzanpara	Dhanikhola	Trishal	Trishal 07	35	Noman 02	amt3.25t5yr	4.5	Cross bred	Female	aut250kg	250	bcs2t3c	up12bcs	2	No	azert2p	2	Yes	No	No	No	Diarrhoea	0	Negative
263	Noman Mia	Uzanpara	Dhanikhola	Trishal	Trishal 08	35	Noman 03	mt5t8yr	7	Cross bred	Female	aut250kg	250	bcs2t3c	up12bcs	2	Yes	mt2par	3	No	No	No	No	Mastitis	0	Negative
264	Tariqul islam	Uzanpara	Dhanikhola	Trishal	Trishal 08	36	Tariqul 01	amt3.25t5yr	4	Cross bred	Female	aut250kg	200	bcs1ca	up12bcs	1	No	azert2p	2	Yes	No	Yes	Yes	Respiratory distress	0	Negative
265	Bulbul	Hafani	Dhanikhola	Trishal	Trishal 09	37	Bulbul 01	upt3.25yr	3	Cross bred	Female	mt250kg	300	bcs2t3c	mt2bcs	3	No	azert2p	1	Yes	No	Yes	No	Udder edema	0	Negative
266	Bulbul	Hafani	Dhanikhola	Trishal	Trishal 09	37	Bulbul 02	mt8yrs	11	Cross bred	Female	mt250kg	300	bcs2t3c	mt2bcs	3	Yes	mt2par	6	No	No	No	Yes	Respiratory distress	1	Negative
267	Mobarak	Hafani	Dhanikhola	Trishal	Trishal 10	38	Mobarak 01	mt5t8yr	8	Cross bred	Female	mt250kg	300	bcs2t3c	mt2bcs	3	No	mt2par	5	Yes	Yes	Yes	No	Mastitis	0	Negative
268	Mobarak	Hafani	Dhanikhola	Trishal	Trishal 10	38	Mobarak 02	amt3.25t5yr	4	aIndigenous	Female	aut250kg	200	bcs2t3c	up12bcs	2	Yes	azert2p	1	Yes	Yes	Yes	No	Emaciation	0	Negative
269	Mujibur	Hafani	Dhanikhola	Trishal	Trishal 11	39	Mujibur 01	amt3.25t5yr	4	Cross bred	Female	mt250kg	300	bcs2t3c	mt2bcs	3	No	azert2p	2	Yes	No	Yes	No	Skin disease	0	Negative
270	Mujibur	Hafani	Dhanikhola	Trishal	Trishal 11	39	Mujibur 02	amt3.25t5yr	5	Cross bred	Female	aut250kg	250	bcs2t3c	up12bcs	2	No	azert2p	2	Yes	No	Yes	Yes	Diarrhoea	0	Negative
91	Rustom Haji	Ajmotpur	Dhapunia	Sadar	Sadar 23	40	Rustom 01	amt3.25t5yr	3.5	Cross bred	Female	mt250kg	350	bcsmt3c	mt2bcs	4	Yes	azert2p	2	No	Yes	Yes	No	Laminitis	0	Negative
92	Rustom Haji	Ajmotpur	Dhapunia	Sadar	Sadar 23	40	Rustom 02	amt3.25t5yr	5	Cross bred	Female	aut250kg	200	bcs1ca	up12bcs	1	No	azert2p	2	Yes	Yes	Yes	Yes	Emaciation	0	Negative
93	Sujan Mia	Ajmotpur	Dhapunia	Sadar	Sadar 24	41	Sujan Mia 01	amt3.25t5yr	5	Cross bred	Female	mt250kg	280	bcs2t3c	mt2bcs	3	No	azert2p	2	Yes	Yes	Yes	No	Udder edema	0	Negative
94	Sujan Mia	Ajmotpur	Dhapunia	Sadar	Sadar 24	41	Sujan Mia 02	amt3.25t5yr	4	Cross bred	Female	aut250kg	200	bcs2t3c	up12bcs	2	Yes	azert2p	1	Yes	Yes	Yes	No	Anorexia	0	Negative
95	Sahid	Ajmotpur	Dhapunia	Sadar	Sadar 25	42	Sahid 01	amt3.25t5yr	4	Cross bred	Female	aut250kg	200	bcs2t3c	up12bcs	2	No	azert2p	2	No	Yes	Yes	No	Repeat breeding	0	Negative
96	Sahid	Ajmotpur	Dhapunia	Sadar	Sadar 25	42	Sahid 02	mt8yrs	9	Cross bred	Female	mt250kg	300	bcs2t3c	up12bcs	2	No	azert2p	2	Yes	Yes	Yes	Yes	Emaciation	0	Negative
97	Chanu Mia	Shssamala	Dhapunia	Sadar	Sadar 26	43	Chanu 01	mt5t8yr	6	Cross bred	Female	aut250kg	200	bcs2t3c	up12bcs	2	Yes	azert2p	2	No	Yes	Yes	No	Diarrhoea	0	Negative
98	Chanu Mia	Shssamala	Dhapunia	Sadar	Sadar 26	43	Chanu 02	amt3.25t5yr	4	Cross bred	Female	aut250kg	250	bcs2t3c	up12bcs	2	Yes	azert2p	1	No	Yes	Yes	No	No	0	Negative
99	Abu	Shssamala	Dhapunia	Sadar	Sadar 27	44	Abu 01	amt3.25t5yr	3.5	Cross bred	Female	mt250kg	400	bcs2t3c	mt2bcs	3	No	azert2p	2	Yes	Yes	Yes	No	Repeat breeding	1	Positive
100	Abu	Shssamala	Dhapunia	Sadar	Sadar 27	44	Abu 02	amt3.25t5yr	5	Cross bred	Female	aut250kg	250	bcs2t3c	up12bcs	2	Yes	azert2p	2	No	Yes	Yes	No	Respiratory distress	1	Negative
101	Aktar	Shssamala	Dhapunia	Sadar	Sadar 28	45	Aktar 01	mt5t8yr	7	Cross bred	Female	mt250kg	450	bcsmt3c	mt2bcs	4	No	mt2par	3	No	Yes	Yes	No	Repeat breeding	1	Negative
102	Aktar	Shssamala	Dhapunia	Sadar	Sadar 28	45	Aktar 02	mt5t8yr	7	Cross bred	Female	mt250kg	300	bcs2t3c	mt2bcs	3	No	mt2par	4	Yes	Yes	Yes	No	Repeat breeding	0	Negative
103	Dulal	Harti	Dhapunia	Sadar	Sadar 29	46	Dulal 01	mt5t8yr	8	Cross bred	Female	aut250kg	250	bcs2t3c	up12bcs	2	Yes	mt2par	5	No	Yes	Yes	No	Emaciation	0	Negative
104	Dulal	Harti	Dhapunia	Sadar	Sadar 29	46	Dulal 02	amt3.25t5yr	4.5	Cross bred	Female	mt250kg	300	bcs2t3c	mt2bcs	3	Yes	azert2p	1	Yes	Yes	Yes	No	Skin disease	0	Negative
105	Anwar	Harti	Dhapunia	Sadar	Sadar 30	47	Anwar 01	amt3.25t5yr	3.5	Cross bred	Female	aut250kg	250	bcs2t3c	up12bcs	2	Yes	azert2p	1	No	Yes	Yes	No	Mastitis	1	Negative
106	Anwar	Harti	Dhapunia	Sadar	Sadar 30	47	Anwar 02	mt5t8yr	6	Cross bred	Female	mt250kg	400	bcs2t3c	mt2bcs	3	No	mt2par	4	No	Yes	Yes	No	Repeat breeding	1	Positive
107	Babul	Harti	Dhapunia	Sadar	Sadar 31	48	Babul 01	amt3.25t5yr	5	Cross bred	Female	aut250kg	200	bcs1ca	up12bcs	1	No	azert2p	2	Yes	Yes	Yes	Yes	Emaciation	0	Negative
108	Babul	Harti	Dhapunia	Sadar	Sadar 31	48	Babul 02	mt5t8yr	5.5	Cross bred	Female	mt250kg	300	bcs2t3c	mt2bcs	3	Yes	azert2p	2	No	Yes	Yes	No	Laminitis	0	Negative
109	Ziarul	Vati dhapunia	Dhapunia	Sadar	Sadar 32	49	Ziarul 01	upt3.25yr	3	Cross bred	Female	mt250kg	300	bcs2t3c	mt2bcs	3	No	azert2p	1	Yes	Yes	Yes	No	Anorexia	1	Negative
110	Ziarul	Vati dhapunia	Dhapunia	Sadar	Sadar 32	49	Ziarul 02	mt5t8yr	6	aIndigenous	Female	aut250kg	150	bcs1ca	up12bcs	1	Yes	azert2p	2	Yes	Yes	Yes	Yes	Diarrhoea	1	Positive
111	Mannan	Vati dhapunia	Dhapunia	Sadar	Sadar 33	50	Mannan 01	mt5t8yr	6	Cross bred	Female	mt250kg	420	bcsmt3c	mt2bcs	4	No	mt2par	3	Yes	Yes	Yes	No	Mastitis	1	Negative
112	Mannan	Vati dhapunia	Dhapunia	Sadar	Sadar 33	50	Mannan 02	mt5t8yr	6.5	Cross bred	Female	aut250kg	250	bcs2t3c	up12bcs	2	Yes	mt2par	3	No	Yes	Yes	No	Emaciation	1	Negative
113	Nazir uddin	Vati dhapunia	Dhapunia	Sadar	Sadar 34	51	Nazir 01	mt5t8yr	8	Cross bred	Female	aut250kg	250	bcs2t3c	up12bcs	2	No	mt2par	3	Yes	Yes	Yes	Yes	Emaciation	1	Positive
114	Nazir uddin	Vati dhapunia	Dhapunia	Sadar	Sadar 34	51	Nazir 02	amt3.25t5yr	5	Cross bred	Female	mt250kg	300	bcs2t3c	up12bcs	2	No	azert2p	2	No	Yes	Yes	No	Repeat breeding	0	Negative
115	Juwel Rana	Gosta	Dhapunia	Sadar	Sadar 35	52	Juwel 01	mt5t8yr	7.5	Cross bred	Female	aut250kg	200	bcs1ca	up12bcs	1	No	mt2par	4	Yes	Yes	Yes	Yes	Emaciation	0	Negative
116	Juwel Rana	Gosta	Dhapunia	Sadar	Sadar 35	52	Juwel 02	amt3.25t5yr	5	Cross bred	Female	mt250kg	440	bcsmt3c	mt2bcs	4	No	azert2p	2	Yes	Yes	Yes	No	Laminitis	0	Negative
117	Nosar uddin	Gosta	Dhapunia	Sadar	Sadar 36	53	Nosar 01	amt3.25t5yr	3.5	Cross bred	Female	aut250kg	200	bcs1ca	up12bcs	1	No	azert2p	2	Yes	Yes	Yes	No	Emaciation	0	Negative
118	Nosar uddin	Gosta	Dhapunia	Sadar	Sadar 36	53	Nosar 02	amt3.25t5yr	4	aIndigenous	Female	aut250kg	200	bcs2t3c	up12bcs	2	Yes	azert2p	1	Yes	Yes	Yes	No	Skin disease	0	Negative
119	Shajahan	Gosta	Dhapunia	Sadar	Sadar 37	54	Shajahan 01	amt3.25t5yr	5	aIndigenous	Female	aut250kg	150	bcs1ca	up12bcs	1	No	mt2par	3	Yes	Yes	Yes	Yes	Emaciation	0	Negative
120	Shajahan	Gosta	Dhapunia	Sadar	Sadar 37	54	Shajahan 02	mt5t8yr	8	Cross bred	Female	aut250kg	200	bcs2t3c	up12bcs	2	Yes	mt2par	5	Yes	Yes	Yes	Yes	Emaciation	0	Negative
481	Kamruzzaman	North longalgor	Ghamaritola	Dhobaura	Dhobaura 01	55	Kamrul 01	mt8yrs	10	Cross bred	Female	aut250kg	250	bcs2t3c	up12bcs	2	No	mt2par	6	Yes	Yes	No	No	Emaciation	0	Negative
482	Kamruzzaman	North longalgor	Ghamaritola	Dhobaura	Dhobaura 01	55	Kamrul 02	amt3.25t5yr	5	Cross bred	Female	mt250kg	280	bcs2t3c	up12bcs	2	Yes	azert2p	2	No	Yes	Yes	No	Skin disease	0	Negative
483	Alamgir	North longalgor	Ghamaritola	Dhobaura	Dhobaura 02	56	Alamgir 01	mt5t8yr	8	Cross bred	Female	aut250kg	240	bcs2t3c	mt2bcs	3	Yes	mt2par	3	No	Yes	No	No	Diarrhoea	0	Negative
484	Alamgir	North longalgor	Ghamaritola	Dhobaura	Dhobaura 02	56	Alamgir 02	upt3.25yr	3	Cross bred	Female	aut250kg	200	bcs2t3c	up12bcs	2	No	azert2p	0	No	Yes	No	No	Repeat breeding	0	Negative
485	Ariful	North longalgor	Ghamaritola	Dhobaura	Dhobaura 03	57	Ariful 01	amt3.25t5yr	5	Cross bred	Female	mt250kg	280	bcs2t3c	up12bcs	2	No	azert2p	2	Yes	Yes	Yes	No	Bloat	0	Negative
486	Ariful	North longalgor	Ghamaritola	Dhobaura	Dhobaura 03	57	Ariful 02	mt5t8yr	6	Cross bred	Female	aut250kg	200	bcs1ca	up12bcs	1	No	mt2par	3	Yes	Yes	Yes	No	Food poisoining	0	Negative
487	Kala chad	Krishnopur	Ghamaritola	Dhobaura	Dhobaura 04	58	Kala chad 01	mt8yrs	9	Cross bred	Female	mt250kg	300	bcs2t3c	mt2bcs	3	Yes	mt2par	4	No	Yes	Yes	No	Laminitis	0	Negative
488	Kala chad	Krishnopur	Ghamaritola	Dhobaura	Dhobaura 04	58	Kala chad 02	upt3.25yr	1	Cross bred	Female	aut250kg	100	bcs1ca	up12bcs	1	No	azert2p	0	No	Yes	Yes	No	Bottle jaw	0	Negative
489	Naymuddin	Krishnopur	Ghamaritola	Dhobaura	Dhobaura 05	59	Naym 01	mt5t8yr	7	Cross bred	Female	mt250kg	280	bcs2t3c	up12bcs	2	Yes	mt2par	3	Yes	Yes	No	No	Mastitis	0	Negative
490	Naymuddin	Krishnopur	Ghamaritola	Dhobaura	Dhobaura 05	59	Naym 02	amt3.25t5yr	4	Cross bred	Female	aut250kg	220	bcs2t3c	up12bcs	2	No	azert2p	1	Yes	Yes	No	No	Repeat breeding	0	Negative
491	Romicha	Krishnopur	Ghamaritola	Dhobaura	Dhobaura 06	60	Romicha 01	mt5t8yr	6.5	Cross bred	Female	aut250kg	250	bcs2t3c	up12bcs	2	No	mt2par	3	Yes	No	No	Yes	No	0	Negative
492	Romicha	Krishnopur	Ghamaritola	Dhobaura	Dhobaura 06	60	Romicha 02	upt3.25yr	2	Cross bred	Female	aut250kg	150	bcs2t3c	up12bcs	2	No	azert2p	0	No	No	No	Yes	Emaciation	0	Negative
493	Tuhin	Mondirgona	Ghamaritola	Dhobaura	Dhobaura 07	61	Tuhin 01	mt5t8yr	5.5	Cross bred	Female	mt250kg	300	bcs2t3c	mt2bcs	3	Yes	azert2p	2	Yes	Yes	Yes	Yes	Ulcerative mammilitis	0	Negative
494	Tuhin	Mondirgona	Ghamaritola	Dhobaura	Dhobaura 07	61	Tuhin 02	mt5t8yr	6	Cross bred	Female	mt250kg	300	bcs2t3c	mt2bcs	3	No	azert2p	2	Yes	Yes	Yes	No	Mastitis	0	Negative
495	Taleb Mia	Mondirgona	Ghamaritola	Dhobaura	Dhobaura 08	62	Taleb Mia 01	amt3.25t5yr	4.5	Cross bred	Female	mt250kg	400	bcs2t3c	mt2bcs	3	No	azert2p	2	Yes	No	Yes	No	Emaciation	0	Negative
496	Taleb Mia	Mondirgona	Ghamaritola	Dhobaura	Dhobaura 08	62	Taleb Mia 02	amt3.25t5yr	4	Cross bred	Female	mt250kg	300	bcs2t3c	up12bcs	2	No	azert2p	1	Yes	No	Yes	No	Repeat breeding	0	Negative
497	Billal	Mondirgona	Ghamaritola	Dhobaura	Dhobaura 09	63	Billal 01	amt3.25t5yr	4.5	Cross bred	Female	aut250kg	250	bcs2t3c	up12bcs	2	Yes	azert2p	1	Yes	Yes	Yes	No	Emaciation	0	Negative
498	Billal	Mondirgona	Ghamaritola	Dhobaura	Dhobaura 09	63	Billal 02	upt3.25yr	1	Cross bred	Female	aut250kg	150	bcs2t3c	up12bcs	2	No	azert2p	0	No	Yes	Yes	Yes	Food poisoining	0	Negative
499	Almas	North Ghamaritola	Ghamaritola	Dhobaura	Dhobaura 10	64	Almas 01	upt3.25yr	1	aIndigenous	Female	aut250kg	100	bcs1ca	up12bcs	1	No	azert2p	0	No	No	No	Yes	Respiratory distress	0	Negative
500	Almas	North Ghamaritola	Ghamaritola	Dhobaura	Dhobaura 10	64	Almas 02	mt5t8yr	8	Cross bred	Female	mt250kg	300	bcs2t3c	up12bcs	2	Yes	mt2par	4	Yes	No	No	No	Emaciation	0	Negative
501	Lokman	North Ghamaritola	Ghamaritola	Dhobaura	Dhobaura 11	65	Lokman 01	mt8yrs	12	Cross bred	Female	aut250kg	250	bcs2t3c	up12bcs	2	No	mt2par	7	Yes	No	No	No	Respiratory distress	0	Negative
502	Lokman	North Ghamaritola	Ghamaritola	Dhobaura	Dhobaura 11	65	Lokman 02	amt3.25t5yr	5	aIndigenous	Female	aut250kg	200	bcs2t3c	up12bcs	2	No	mt2par	3	Yes	No	No	No	Food poisoining	0	Negative
503	Altaf	North Ghamaritola	Ghamaritola	Dhobaura	Dhobaura 12	66	Altaf 01	mt8yrs	9	aIndigenous	Female	aut250kg	220	bcs2t3c	up12bcs	2	Yes	mt2par	4	No	Yes	Yes	Yes	Diarrhoea	0	Negative
504	Altaf	North Ghamaritola	Ghamaritola	Dhobaura	Dhobaura 12	66	Altaf 02	upt3.25yr	3	Cross bred	Female	aut250kg	200	bcs1ca	up12bcs	1	No	azert2p	1	Yes	Yes	No	No	Emaciation	0	Negative
505	Muslem	South Ghamaritola	Ghamaritola	Dhobaura	Dhobaura 13	67	Muslem 01	mt5t8yr	5.5	Cross bred	Female	mt250kg	280	bcs2t3c	up12bcs	2	Yes	azert2p	2	Yes	No	No	No	Ulcerative mammilitis	0	Negative
506	Muslem,	South Ghamaritola	Ghamaritola	Dhobaura	Dhobaura 13	67	Muslem 02	mt8yrs	10	Cross bred	Female	mt250kg	350	bcs2t3c	up12bcs	2	Yes	mt2par	4	Yes	No	No	Yes	Mastitis	0	Negative
507	Mokbul	South Ghamaritola	Ghamaritola	Dhobaura	Dhobaura 14	68	Mokbul 01	upt3.25yr	3	Cross bred	Female	mt250kg	300	bcs2t3c	mt2bcs	3	No	azert2p	0	No	No	Yes	No	Repeat breeding	0	Negative
508	Mokbul	South Ghamaritola	Ghamaritola	Dhobaura	Dhobaura 14	68	Mokbul 02	mt5t8yr	7	Cross bred	Female	mt250kg	280	bcs2t3c	up12bcs	2	No	mt2par	3	Yes	No	No	Yes	Respiratory distress	0	Negative
509	Uzzal	South Ghamaritola	Ghamaritola	Dhobaura	Dhobaura 15	69	Uzzal 01	upt3.25yr	3	Cross bred	Female	aut250kg	220	bcs2t3c	up12bcs	2	No	azert2p	1	Yes	No	No	Yes	Respiratory distress	0	Negative
510	Uzzal	South Ghamaritola	Ghamaritola	Dhobaura	Dhobaura 15	69	Uzzal 02	upt3.25yr	1	Cross bred	Male	aut250kg	120	bcs1ca	up12bcs	1	No	azert2p	0	No	No	No	No	Emaciation	0	Negative
121	Shanur Dairy Farm	Habirbari	Habirbari	Bhaluka	Bhaluka 01	70	S-29	mt8yrs	10	Cross bred	Female	mt250kg	300	bcs2t3c	up12bcs	2	Yes	azert2p	2	Yes	Yes	No	No	Emaciation	1	Negative
122	Shanur Dairy Farm	Habirbari	Habirbari	Bhaluka	Bhaluka 01	70	S- 87	amt3.25t5yr	3.5	aIndigenous	Female	aut250kg	250	bcs2t3c	up12bcs	2	Yes	azert2p	1	Yes	Yes	Yes	Yes	No	1	Positive
123	Shanur Dairy Farm	Habirbari	Habirbari	Bhaluka	Bhaluka 01	70	S-11	mt5t8yr	6	Cross bred	Female	mt250kg	300	bcs2t3c	up12bcs	2	No	mt2par	3	Yes	Yes	Yes	No	Mastitis	0	Negative
124	Shanur Dairy Farm	Habirbari	Habirbari	Bhaluka	Bhaluka 01	70	S-75	mt8yrs	12	Cross bred	Female	aut250kg	250	bcs2t3c	up12bcs	2	Yes	azert2p	1	No	Yes	No	No	Emaciation	0	Negative
125	Shanur Dairy Farm	Habirbari	Habirbari	Bhaluka	Bhaluka 01	70	S-55	upt3.25yr	1	Cross bred	Female	aut250kg	120	bcs1ca	up12bcs	1	No	azert2p	0	No	Yes	Yes	Yes	Emaciation	0	Negative
126	Shanur Dairy Farm	Habirbari	Habirbari	Bhaluka	Bhaluka 01	70	S-107	mt8yrs	12	Cross bred	Female	aut250kg	250	bcs2t3c	up12bcs	2	Yes	mt2par	7	Yes	Yes	No	Yes	Emaciation	1	Negative
127	Shanur Dairy Farm	Habirbari	Habirbari	Bhaluka	Bhaluka 01	70	S-77	mt5t8yr	6	aIndigenous	Female	aut250kg	150	bcs1ca	up12bcs	1	No	mt2par	3	Yes	Yes	Yes	No	Diarrhoea	0	Negative
128	Shanur Dairy Farm	Habirbari	Habirbari	Bhaluka	Bhaluka 01	70	S-41	amt3.25t5yr	4	Cross bred	Female	mt250kg	300	bcs2t3c	mt2bcs	3	Yes	azert2p	1	Yes	Yes	No	No	Skin disease	1	Positive
129	Shanur Dairy Farm	Habirbari	Habirbari	Bhaluka	Bhaluka 01	70	S-32	mt8yrs	9	Cross bred	Female	aut250kg	200	bcs1ca	up12bcs	1	No	azert2p	1	Yes	Yes	No	Yes	Emaciation	0	Negative
130	Shanur Dairy Farm	Habirbari	Habirbari	Bhaluka	Bhaluka 01	70	S-119	upt3.25yr	3	aIndigenous	Female	aut250kg	150	bcs1ca	up12bcs	1	No	azert2p	1	Yes	Yes	No	Yes	Emaciation	0	Negative
131	Shanur Dairy Farm	Habirbari	Habirbari	Bhaluka	Bhaluka 01	70	S-66	mt5t8yr	7	Cross bred	Female	aut250kg	200	bcs2t3c	up12bcs	2	No	mt2par	3	Yes	Yes	No	No	Mastitis	0	Negative
132	Shanur Dairy Farm	Habirbari	Habirbari	Bhaluka	Bhaluka 01	70	S-135	mt5t8yr	8	Cross bred	Female	aut250kg	200	bcs2t3c	up12bcs	2	No	mt2par	3	Yes	Yes	No	Yes	Emaciation	1	Positive
133	Shanur Dairy Farm	Habirbari	Habirbari	Bhaluka	Bhaluka 01	70	S-111	upt3.25yr	2	Cross bred	Female	aut250kg	150	bcs1ca	up12bcs	1	No	azert2p	0	No	Yes	Yes	Yes	Emaciation	1	Positive
134	Shanur Dairy Farm	Habirbari	Habirbari	Bhaluka	Bhaluka 01	70	S-06	amt3.25t5yr	5	aIndigenous	Female	aut250kg	200	bcs2t3c	up12bcs	2	Yes	azert2p	2	No	Yes	No	No	Diarrhoea	0	Negative
135	Shanur Dairy Farm	Habirbari	Habirbari	Bhaluka	Bhaluka 01	70	S-01	mt5t8yr	8	Cross bred	Female	mt250kg	300	bcs2t3c	mt2bcs	3	Yes	mt2par	3	Yes	Yes	No	No	Mastitis	0	Negative
136	Nazif Mia	Abdullapur	Habirbari	Bhaluka	Bhaluka 02	71	Nazif 01	amt3.25t5yr	4	Cross bred	Female	aut250kg	250	bcs2t3c	up12bcs	2	Yes	azert2p	1	No	No	Yes	Yes	Emaciation	1	Negative
137	Nazif Mia	Abdullapur	Habirbari	Bhaluka	Bhaluka 02	71	Nazif 02	mt5t8yr	6	Cross bred	Female	mt250kg	300	bcs2t3c	up12bcs	2	Yes	mt2par	3	Yes	No	Yes	No	No	0	Negative
138	Sujan Sarker	Abdullapur	Habirbari	Bhaluka	Bhaluka 03	72	Sujan 01	mt8yrs	12	Cross bred	Female	aut250kg	250	bcs2t3c	up12bcs	2	Yes	mt2par	7	No	No	No	No	Emaciation	0	Negative
139	Liakat Ali	Abdullapur	Habirbari	Bhaluka	Bhaluka 04	73	Liakat 01	upt3.25yr	1	Cross bred	Female	aut250kg	100	bcs1ca	up12bcs	1	No	azert2p	0	No	No	Yes	Yes	Emaciation	0	Negative
140	Liakat Ali	Abdullapur	Habirbari	Bhaluka	Bhaluka 04	73	Liakat 02	mt5t8yr	7	aIndigenous	Female	aut250kg	200	bcs2t3c	up12bcs	2	No	mt2par	4	Yes	No	No	No	Repeat breeding	1	Positive
141	Tapon Babu	Narayanpur	Habirbari	Bhaluka	Bhaluka 05	74	Tapon 01	upt3.25yr	3	Cross bred	Female	mt250kg	400	bcsmt3c	mt2bcs	4	No	azert2p	1	Yes	No	Yes	Yes	Mastitis	0	Negative
142	Tapon Babu	Narayanpur	Habirbari	Bhaluka	Bhaluka 05	74	Tapon 02	mt5t8yr	6	Cross bred	Female	mt250kg	300	bcs2t3c	mt2bcs	3	No	mt2par	4	Yes	No	Yes	No	Diarrhoea	1	Positive
143	Ayub Ali	Narayanpur	Habirbari	Bhaluka	Bhaluka 06	75	Ayub 01	mt5t8yr	6	Cross bred	Female	mt250kg	350	bcs2t3c	mt2bcs	3	Yes	mt2par	3	Yes	No	Yes	No	Skin disease	0	Negative
144	Ayub Ali	Narayanpur	Habirbari	Bhaluka	Bhaluka 06	75	Ayub 02	amt3.25t5yr	3.5	Cross bred	Female	mt250kg	400	bcsmt3c	mt2bcs	4	Yes	azert2p	1	No	No	Yes	No	No	0	Negative
145	Moni Mia	Narayanpur	Habirbari	Bhaluka	Bhaluka 07	76	Moni 01	amt3.25t5yr	3.5	Cross bred	Female	mt250kg	350	bcs2t3c	mt2bcs	3	No	azert2p	1	Yes	No	Yes	No	Diarrhoea	0	Negative
146	Moni Mia	Narayanpur	Habirbari	Bhaluka	Bhaluka 07	76	Moni 02	upt3.25yr	3	Cross bred	Female	mt250kg	380	bcs2t3c	mt2bcs	3	Yes	azert2p	1	Yes	No	Yes	No	Mastitis	0	Negative
147	Basir uddin	Subil	Habirbari	Bhaluka	Bhaluka 08	77	Basir 01	upt3.25yr	3	Cross bred	Female	mt250kg	400	bcs2t3c	mt2bcs	3	No	azert2p	1	Yes	No	Yes	No	No	0	Negative
148	Basir uddin	Subil	Habirbari	Bhaluka	Bhaluka 08	77	Basir 02	amt3.25t5yr	5	Cross bred	Female	aut250kg	250	bcs2t3c	up12bcs	2	Yes	azert2p	2	No	No	Yes	No	Emaciation	1	Positive
149	Asma khatun	Subil	Habirbari	Bhaluka	Bhaluka 09	78	Asma 01	mt5t8yr	8	Cross bred	Female	mt250kg	400	bcs2t3c	mt2bcs	3	No	mt2par	5	Yes	No	Yes	No	No	0	Negative
150	Hossain Ali	Subil	Habirbari	Bhaluka	Bhaluka 10	79	Hossain 01	amt3.25t5yr	3.5	Cross bred	Female	mt250kg	390	bcs2t3c	mt2bcs	3	No	azert2p	1	Yes	No	Yes	No	No	0	Negative
331	Osman Dairy Farm	Jorbaria kasari	Jorbaria	Fulbaria	Fulbaria 01	80	Osman 01	mt8yrs	10	Cross bred	Female	mt250kg	300	bcs2t3c	up12bcs	2	No	mt2par	5	Yes	Yes	Yes	No	Emaciation	0	Negative
332	Osman Dairy Farm	Jorbaria kasari	Jorbaria	Fulbaria	Fulbaria 01	80	Osman 02	mt5t8yr	8	Cross bred	Female	mt250kg	350	bcs2t3c	mt2bcs	3	Yes	mt2par	3	No	Yes	Yes	No	Mastitis	0	Negative
333	Osman Dairy Farm	Jorbaria kasari	Jorbaria	Fulbaria	Fulbaria 01	80	Osman 03	mt8yrs	9	Cross bred	Female	aut250kg	250	bcs2t3c	up12bcs	2	No	mt2par	4	Yes	Yes	Yes	No	Emaciation	1	Negative
334	Osman Dairy Farm	Jorbaria kasari	Jorbaria	Fulbaria	Fulbaria 01	80	Osman 04	mt8yrs	13	Cross bred	Female	mt250kg	300	bcs2t3c	up12bcs	2	No	mt2par	8	Yes	Yes	Yes	Yes	Diarrhoea	0	Negative
335	Osman Dairy Farm	Jorbaria kasari	Jorbaria	Fulbaria	Fulbaria 01	80	Osman 05	amt3.25t5yr	4	Cross bred	Female	mt250kg	280	bcs1ca	up12bcs	1	No	azert2p	2	No	Yes	Yes	Yes	Emaciation	0	Negative
336	Osman Dairy Farm	Jorbaria kasari	Jorbaria	Fulbaria	Fulbaria 01	80	Osman 06	amt3.25t5yr	5	Cross bred	Female	aut250kg	250	bcs2t3c	up12bcs	2	No	mt2par	3	Yes	Yes	Yes	No	Laminitis	0	Negative
337	Osman Dairy Farm	Jorbaria kasari	Jorbaria	Fulbaria	Fulbaria 01	80	Osman 07	upt3.25yr	3	Cross bred	Female	mt250kg	300	bcs2t3c	up12bcs	2	No	azert2p	1	No	Yes	Yes	No	Repeat breeding	0	Negative
338	Osman Dairy Farm	Jorbaria kasari	Jorbaria	Fulbaria	Fulbaria 01	80	Osman 08	upt3.25yr	2	Cross bred	Female	mt250kg	300	bcs2t3c	mt2bcs	3	No	azert2p	0	No	Yes	Yes	No	Babesiosis	0	Negative
339	Osman Dairy Farm	Jorbaria kasari	Jorbaria	Fulbaria	Fulbaria 01	80	Osman 09	upt3.25yr	1.6	Cross bred	Female	aut250kg	180	bcs2t3c	up12bcs	2	No	azert2p	0	No	Yes	Yes	No	Skin disease	0	Negative
340	Osman Dairy Farm	Jorbaria kasari	Jorbaria	Fulbaria	Fulbaria 01	80	Osman 10	upt3.25yr	2	Cross bred	Female	aut250kg	250	bcs2t3c	mt2bcs	3	No	azert2p	0	No	Yes	Yes	No	Repeat breeding	0	Negative
341	Kanu shek	Jorbaria kasari	Jorbaria	Fulbaria	Fulbaria 02	81	Kanu 01	mt8yrs	9	Cross bred	Female	aut250kg	220	bcs2t3c	up12bcs	2	No	mt2par	4	Yes	No	No	Yes	Mastitis	0	Negative
342	Kanu shek	Jorbaria kasari	Jorbaria	Fulbaria	Fulbaria 02	81	Kanu 02	amt3.25t5yr	5	Cross bred	Female	mt250kg	300	bcs2t3c	up12bcs	2	Yes	azert2p	1	No	No	No	No	Laminitis	0	Negative
343	Sorab Ali	Jorbaria uttarpara	Jorbaria	Fulbaria	Fulbaria 03	82	Sorab 01	upt3.25yr	1.6	Cross bred	Female	aut250kg	150	bcs2t3c	up12bcs	2	No	azert2p	0	No	No	Yes	Yes	Emaciation	0	Negative
344	Sorab Ali	Jorbaria uttarpara	Jorbaria	Fulbaria	Fulbaria 03	82	Sorab 02	amt3.25t5yr	5	Cross bred	Female	aut250kg	250	bcs2t3c	up12bcs	2	No	azert2p	2	Yes	No	Yes	No	Skin disease	0	Negative
345	Omar Ali	Jorbaria uttarpara	Jorbaria	Fulbaria	Fulbaria 04	83	Omar 01	upt3.25yr	3	Cross bred	Female	aut250kg	250	bcs2t3c	up12bcs	2	No	azert2p	1	Yes	No	Yes	No	Emaciation	1	Negative
346	Omar Ali	Jorbaria uttarpara	Jorbaria	Fulbaria	Fulbaria 04	83	Omar 02	mt8yrs	9	Cross bred	Female	mt250kg	300	bcs2t3c	mt2bcs	3	No	mt2par	3	Yes	No	Yes	No	Repeat breeding	1	Negative
347	Mojaffar	Jorbaria uttarpara	Jorbaria	Fulbaria	Fulbaria 05	84	Mojaffar 01	upt3.25yr	3	Cross bred	Female	mt250kg	350	bcs2t3c	mt2bcs	3	No	azert2p	0	No	No	Yes	No	Repeat breeding	0	Negative
348	Mojaffar	Jorbaria uttarpara	Jorbaria	Fulbaria	Fulbaria 05	84	Mojaffar 02	mt5t8yr	8	Cross bred	Female	mt250kg	280	bcs2t3c	up12bcs	2	No	mt2par	3	Yes	No	Yes	No	No	0	Negative
349	Jabbar	Beparipara	Jorbaria	Fulbaria	Fulbaria 06	85	Jabbar 01	amt3.25t5yr	4.5	Cross bred	Female	aut250kg	250	bcs2t3c	up12bcs	2	Yes	azert2p	1	No	No	No	No	Skin disease	0	Negative
350	Jabbar	Beparipara	Jorbaria	Fulbaria	Fulbaria 06	85	Jabbar 02	upt3.25yr	2.5	Cross bred	Female	aut250kg	180	bcs2t3c	up12bcs	2	No	azert2p	2	Yes	No	No	No	Skin disease	0	Negative
351	Abdul Hye	Beparipara	Jorbaria	Fulbaria	Fulbaria 07	86	Hye 01	upt3.25yr	2	Cross bred	Female	aut250kg	200	bcs2t3c	up12bcs	2	No	azert2p	0	No	Yes	Yes	Yes	Emaciation	1	Negative
352	Abdul Hye	Beparipara	Jorbaria	Fulbaria	Fulbaria 07	86	Hye 02	mt5t8yr	7	Cross bred	Female	aut250kg	220	bcs2t3c	up12bcs	2	No	mt2par	3	Yes	Yes	No	No	Emaciation	0	Negative
353	Dinesh	Beparipara	Jorbaria	Fulbaria	Fulbaria 08	87	Dinesh 01	mt8yrs	11	Cross bred	Female	mt250kg	280	bcs2t3c	up12bcs	2	No	mt2par	6	Yes	No	No	No	Diarrhoea	1	Negative
354	Dinesh	Beparipara	Jorbaria	Fulbaria	Fulbaria 08	87	Dinesh 02	mt5t8yr	6	Cross bred	Female	aut250kg	250	bcs2t3c	up12bcs	2	Yes	azert2p	2	No	No	No	No	Respiratory distress	0	Negative
355	Abdul Malek	Kalakanda	Jorbaria	Fulbaria	Fulbaria 09	88	Malek 01	mt5t8yr	5.5	Cross bred	Female	mt250kg	300	bcs2t3c	up12bcs	2	No	azert2p	2	Yes	Yes	Yes	No	No	0	Negative
356	Abdul Malek	Kalakanda	Jorbaria	Fulbaria	Fulbaria 09	88	Malek 02	amt3.25t5yr	3.8	Cross bred	Female	aut250kg	220	bcs2t3c	up12bcs	2	Yes	azert2p	0	No	Yes	Yes	No	Respiratory distress	0	Negative
357	Salam Mondal	Kalakanda	Jorbaria	Fulbaria	Fulbaria 10	89	Salam Mondal01	mt8yrs	12	Cross bred	Female	mt250kg	300	bcs2t3c	up12bcs	2	Yes	mt2par	7	No	Yes	No	No	Respiratory distress	0	Negative
358	Salam Mondal	Kalakanda	Jorbaria	Fulbaria	Fulbaria 10	89	Salam Mondal 02	upt3.25yr	2	Cross bred	Female	aut250kg	220	bcs2t3c	up12bcs	2	No	azert2p	0	No	Yes	No	No	Repeat breeding	0	Negative
359	Amanullah	Kalakanda	Jorbaria	Fulbaria	Fulbaria 11	90	Aman 01	mt5t8yr	6.5	Cross bred	Female	mt250kg	280	bcs2t3c	up12bcs	2	Yes	mt2par	3	Yes	Yes	Yes	No	Laminitis	0	Negative
360	Amanullah	Kalakanda	Jorbaria	Fulbaria	Fulbaria 11	90	Aman 02	upt3.25yr	2.8	Cross bred	Female	aut250kg	250	bcs2t3c	up12bcs	2	No	azert2p	0	No	Yes	Yes	No	Repeat breeding	0	Negative
301	Master Dairy Farm	Digalgonj	Kumargata	Muktagacha	Muktagacha 12	91	Master 01	mt8yrs	11	Cross bred	Female	mt250kg	300	bcs2t3c	mt2bcs	3	Yes	mt2par	7	No	Yes	Yes	No	Emaciation	0	Negative
302	Master Dairy Farm	Digalgonj	Kumargata	Muktagacha	Muktagacha 12	91	Master 02	mt5t8yr	7	Cross bred	Female	mt250kg	280	bcs2t3c	up12bcs	2	No	mt2par	3	Yes	Yes	Yes	No	Repeat breeding	0	Negative
303	Master Dairy Farm	Digalgonj	Kumargata	Muktagacha	Muktagacha 12	91	Master 03	mt8yrs	9	Cross bred	Female	mt250kg	300	bcs2t3c	up12bcs	2	Yes	mt2par	3	Yes	Yes	Yes	No	Emaciation	1	Negative
304	Master Dairy Farm	Digalgonj	Kumargata	Muktagacha	Muktagacha 12	91	Master 04	mt8yrs	11	Cross bred	Female	mt250kg	350	bcs2t3c	mt2bcs	3	Yes	mt2par	6	No	Yes	Yes	No	Laminitis	0	Negative
305	Master Dairy Farm	Digalgonj	Kumargata	Muktagacha	Muktagacha 12	91	Master 05	mt5t8yr	8	Cross bred	Female	aut250kg	250	bcs2t3c	up12bcs	2	No	mt2par	4	Yes	Yes	Yes	No	Mastitis	0	Negative
306	Master Dairy Farm	Digalgonj	Kumargata	Muktagacha	Muktagacha 12	91	Master 06	mt8yrs	12	Cross bred	Female	mt250kg	280	bcs2t3c	up12bcs	2	Yes	mt2par	8	No	Yes	Yes	Yes	Emaciation	0	Negative
307	Master Dairy Farm	Digalgonj	Kumargata	Muktagacha	Muktagacha 12	91	Master 07	mt5t8yr	6	Cross bred	Female	mt250kg	300	bcs2t3c	mt2bcs	3	Yes	mt2par	3	No	Yes	Yes	No	No	0	Negative
308	Master Dairy Farm	Digalgonj	Kumargata	Muktagacha	Muktagacha 12	91	Master 08	amt3.25t5yr	4	Cross bred	Female	mt250kg	350	bcs2t3c	mt2bcs	3	Yes	azert2p	1	Yes	Yes	Yes	No	Laminitis	0	Negative
309	Master Dairy Farm	Digalgonj	Kumargata	Muktagacha	Muktagacha 12	91	Master 09	upt3.25yr	3	Cross bred	Female	aut250kg	250	bcs2t3c	up12bcs	2	No	azert2p	1	Yes	Yes	Yes	Yes	Mastitis	0	Negative
310	Master Dairy Farm	Digalgonj	Kumargata	Muktagacha	Muktagacha 12	91	Master 10	upt3.25yr	2	Cross bred	Female	aut250kg	200	bcs1ca	up12bcs	1	Yes	azert2p	0	No	Yes	Yes	No	Diarrhoea	0	Negative
311	Master Dairy Farm	Digalgonj	Kumargata	Muktagacha	Muktagacha 12	91	Master 11	mt8yrs	13	Cross bred	Female	mt250kg	300	bcs2t3c	up12bcs	2	No	mt2par	8	No	Yes	Yes	No	Skin disease	0	Negative
312	Master Dairy Farm	Digalgonj	Kumargata	Muktagacha	Muktagacha 12	91	Master 12	mt5t8yr	8	Cross bred	Female	mt250kg	350	bcs2t3c	mt2bcs	3	Yes	mt2par	4	No	Yes	Yes	Yes	Laminitis	0	Negative
313	Master Dairy Farm	Digalgonj	Kumargata	Muktagacha	Muktagacha 12	91	Master 13	mt5t8yr	6	Cross bred	Female	mt250kg	320	bcs2t3c	mt2bcs	3	No	mt2par	3	Yes	Yes	Yes	No	Milk fever	0	Negative
314	Master Dairy Farm	Digalgonj	Kumargata	Muktagacha	Muktagacha 12	91	Master 14	mt5t8yr	7	Cross bred	Female	mt250kg	300	bcs2t3c	up12bcs	2	Yes	mt2par	3	Yes	Yes	Yes	No	Emaciation	0	Negative
315	Master Dairy Farm	Digalgonj	Kumargata	Muktagacha	Muktagacha 12	91	Master 15	mt8yrs	10	Cross bred	Female	aut250kg	250	bcs2t3c	up12bcs	2	No	mt2par	6	Yes	Yes	Yes	No	Ulcerative mammilitis	0	Negative
316	Rasedul Islam	Digalgonj	Kumargata	Muktagacha	Muktagacha 13	92	Rasedul 01	amt3.25t5yr	4	Cross bred	Female	aut250kg	250	bcs1ca	up12bcs	1	No	azert2p	1	Yes	No	No	Yes	Emaciation	0	Negative
317	Rasedul Islam	Digalgonj	Kumargata	Muktagacha	Muktagacha 13	92	Rasedul 02	mt5t8yr	6	Cross bred	Female	mt250kg	300	bcs2t3c	up12bcs	2	Yes	azert2p	2	No	No	No	No	Diarrhoea	0	Negative
318	Mostafa Karim	Digalgonj	Kumargata	Muktagacha	Muktagacha 14	93	Mostafa 01	mt8yrs	10	aIndigenous	Female	aut250kg	200	bcs1ca	up12bcs	1	No	mt2par	5	No	No	No	Yes	Diarrhoea	0	Negative
319	Sahinur islam	Digalgonj	Kumargata	Muktagacha	Muktagacha 15	94	Sahinur 01	mt5t8yr	8	Cross bred	Female	aut250kg	250	bcs1ca	up12bcs	1	No	mt2par	3	Yes	No	No	No	Emaciation	1	Negative
320	Polash Mia	Digalgonj	Kumargata	Muktagacha	Muktagacha 16	95	Polash Mia 01	mt5t8yr	6	Cross bred	Female	aut250kg	250	bcs1ca	up12bcs	1	No	azert2p	2	Yes	No	No	Yes	Respiratory distress	0	Negative
321	Abdul Motin	Dattapara	Kumargata	Muktagacha	Muktagacha 17	96	Abdul Motin 01	mt8yrs	10	Cross bred	Female	mt250kg	300	bcs2t3c	up12bcs	2	Yes	mt2par	5	No	Yes	Yes	No	Diarrhoea	0	Negative
322	Abdul Motin	Dattapara	Kumargata	Muktagacha	Muktagacha 17	96	Abdul Motin 02	mt5t8yr	8	Cross bred	Female	aut250kg	250	bcs1ca	up12bcs	1	No	mt2par	4	Yes	Yes	Yes	No	Emaciation	0	Negative
323	Abdul Hakim	Dattapara	Kumargata	Muktagacha	Muktagacha 18	97	Abdul Hakim 01	mt8yrs	9	Cross bred	Female	aut250kg	250	bcs2t3c	up12bcs	2	No	mt2par	4	Yes	No	Yes	Yes	No	0	Negative
324	Abdul Hakim	Dattapara	Kumargata	Muktagacha	Muktagacha 18	97	Abdul Hakim 02	amt3.25t5yr	5	Cross bred	Female	aut250kg	200	bcs1ca	up12bcs	1	No	azert2p	2	Yes	No	Yes	No	Repeat breeding	0	Negative
325	Rehan Islam	Dattapara	Kumargata	Muktagacha	Muktagacha 19	98	Rehan Islam 01	mt5t8yr	7	Cross bred	Female	aut250kg	250	bcs2t3c	up12bcs	2	Yes	azert2p	2	Yes	No	No	No	Skin disease	0	Negative
326	Rehan Islam	Dattapara	Kumargata	Muktagacha	Muktagacha 19	98	Rehan Islam 02	amt3.25t5yr	5	Cross bred	Female	aut250kg	250	bcs2t3c	up12bcs	2	No	azert2p	2	No	No	Yes	Yes	Respiratory distress	0	Negative
327	Hazrat Ali	Dattapara	Kumargata	Muktagacha	Muktagacha 20	99	Hazrat Ali 01	mt8yrs	9	Cross bred	Female	mt250kg	350	bcs2t3c	mt2bcs	3	Yes	mt2par	4	No	Yes	No	No	Laminitis	0	Negative
328	Hazrat Ali	Dattapara	Kumargata	Muktagacha	Muktagacha 20	99	Hazrat Ali 02	upt3.25yr	2	Cross bred	Female	aut250kg	200	bcs2t3c	up12bcs	2	Yes	azert2p	0	No	Yes	No	No	Emaciation	0	Negative
329	Sagor Khan	Dattapara	Kumargata	Muktagacha	Muktagacha 21	100	Sagor Khan 01	mt8yrs	11	Cross bred	Female	aut250kg	250	bcs2t3c	up12bcs	2	No	mt2par	7	Yes	No	No	No	Emaciation	0	Negative
330	Sagor Khan	Dattapara	Kumargata	Muktagacha	Muktagacha 21	100	Sagor Khan 02	amt3.25t5yr	5	Cross bred	Female	aut250kg	200	bcs2t3c	up12bcs	2	Yes	azert2p	2	Yes	No	No	Yes	Respiratory distress	0	Negative
61	Karim	Nama Kustia	Kustia	Sadar	Sadar 07	101	Karim 01	mt8yrs	13	Cross bred	Female	aut250kg	250	bcs2t3c	up12bcs	2	Yes	mt2par	7	No	Yes	Yes	Yes	No	0	Negative
62	Karim	Nama Kustia	Kustia	Sadar	Sadar 07	101	Karim 02	mt8yrs	10	Cross bred	Female	aut250kg	200	bcs1ca	up12bcs	1	No	mt2par	5	No	Yes	Yes	No	Emaciation	0	Negative
63	Muhyminul	Nama Kustia	Kustia	Sadar	Sadar 08	102	Muhy 01	upt3.25yr	3	Cross bred	Female	aut250kg	250	bcs2t3c	up12bcs	2	Yes	azert2p	0	No	No	No	No	No	0	Negative
64	Muhyminul	Nama Kustia	Kustia	Sadar	Sadar 08	102	Muhy 02	mt5t8yr	7	Cross bred	Female	mt250kg	300	bcs2t3c	mt2bcs	3	Yes	mt2par	3	No	No	No	No	Mastitis	0	Negative
65	Rasidul	Nama Kustia	Kustia	Sadar	Sadar 09	103	Rashedul 01	amt3.25t5yr	5	Cross bred	Female	aut250kg	250	bcs2t3c	up12bcs	2	No	azert2p	2	Yes	No	Yes	No	Diarrhoea	0	Negative
66	Rasidul	Nama Kustia	Kustia	Sadar	Sadar 09	103	Rashedul 02	mt8yrs	12	aIndigenous	Female	aut250kg	150	bcs1ca	up12bcs	1	No	mt2par	7	Yes	No	Yes	No	Repeat breeding	0	Negative
67	Manik	Kasempur	Kustia	Sadar	Sadar 10	104	Manik 01	mt8yrs	15	Cross bred	Female	aut250kg	250	bcs2t3c	up12bcs	2	Yes	mt2par	8	No	No	No	No	Emaciation	0	Negative
68	Manik	Kasempur	Kustia	Sadar	Sadar 10	104	Manik 02	amt3.25t5yr	4	Cross bred	Female	aut250kg	200	bcs1ca	up12bcs	1	No	mt2par	3	Yes	No	Yes	No	Emaciation	0	Negative
69	Tota mia	Kasempur	Kustia	Sadar	Sadar 11	105	Tota 01	mt5t8yr	7	Cross bred	Female	mt250kg	350	bcs2t3c	mt2bcs	3	Yes	mt2par	3	No	No	No	No	Laminitis	0	Negative
70	Tota mia	Kasempur	Kustia	Sadar	Sadar 11	105	Tota 02	amt3.25t5yr	3.5	Cross bred	Female	aut250kg	200	bcs2t3c	up12bcs	2	No	azert2p	1	Yes	No	Yes	No	Mastitis	0	Negative
71	Latif	Kasempur	Kustia	Sadar	Sadar 12	106	Latif 01	upt3.25yr	2	aIndigenous	Female	aut250kg	200	bcs2t3c	up12bcs	2	Yes	azert2p	0	No	No	Yes	Yes	No	0	Negative
72	Latif	Kasempur	Kustia	Sadar	Sadar 12	106	Latif 02	mt8yrs	12	Cross bred	Female	aut250kg	250	bcs2t3c	up12bcs	2	Yes	mt2par	7	Yes	No	Yes	No	Laminitis	0	Negative
73	Sirajul	Rupakhali	Kustia	Sadar	Sadar 13	107	Sirajul 01	amt3.25t5yr	5	Cross bred	Female	mt250kg	350	bcs2t3c	mt2bcs	3	Yes	azert2p	2	No	No	Yes	No	Skin disease	0	Negative
74	Sirajul	Rupakhali	Kustia	Sadar	Sadar 13	107	Sirajul 02	mt8yrs	9	Cross bred	Female	aut250kg	200	bcs1ca	up12bcs	1	No	mt2par	4	Yes	No	Yes	No	Udder edema	0	Negative
75	Mannan Mia	Rupakhali	Kustia	Sadar	Sadar 14	108	Manna 01	mt8yrs	10	Cross bred	Female	aut250kg	200	bcs1ca	up12bcs	1	No	mt2par	6	Yes	No	Yes	No	Emaciation	0	Negative
76	Hares Ali	Rupakhali	Kustia	Sadar	Sadar 15	109	Hares 01	amt3.25t5yr	4	Cross bred	Female	aut250kg	250	bcs2t3c	up12bcs	2	No	azert2p	2	Yes	No	Yes	Yes	Diarrhoea	0	Negative
77	Hakim	Rupakhali	Kustia	Sadar	Sadar 16	110	Hakim 01	upt3.25yr	1	Cross bred	Female	aut250kg	100	bcs1ca	up12bcs	1	No	azert2p	0	No	No	Yes	Yes	Emaciation	0	Negative
78	Hakim	Rupakhali	Kustia	Sadar	Sadar 16	110	Hakim 02	upt3.25yr	1.5	Cross bred	Female	aut250kg	100	bcs1ca	up12bcs	1	No	azert2p	0	No	No	Yes	Yes	Emaciation	0	Negative
79	Jahed Ali	Ulipur	Kustia	Sadar	Sadar 17	111	Jahed 01	mt5t8yr	8	Cross bred	Female	aut250kg	250	bcs2t3c	up12bcs	2	No	mt2par	4	Yes	No	Yes	No	Diarrhoea	0	Negative
80	Jahed Ali	Ulipur	Kustia	Sadar	Sadar 17	111	Jahed 02	mt5t8yr	8	Cross bred	Female	mt250kg	500	bcsmt3c	mt2bcs	4	Yes	mt2par	3	No	No	Yes	Yes	No	0	Negative
81	Afruza Begum	Ulipur	Kustia	Sadar	Sadar 18	112	Afruza 01	amt3.25t5yr	5	Cross bred	Female	mt250kg	270	bcs2t3c	up12bcs	2	Yes	azert2p	2	No	Yes	Yes	No	Emaciation	0	Negative
82	Afruza Begum	Ulipur	Kustia	Sadar	Sadar 18	112	Afruza 02	amt3.25t5yr	5	Cross bred	Female	aut250kg	250	bcs2t3c	up12bcs	2	Yes	azert2p	2	Yes	Yes	Yes	No	No	0	Negative
83	Rafiq	Ulipur	Kustia	Sadar	Sadar 19	113	Rafiq 01	mt5t8yr	7.5	Cross bred	Female	aut250kg	200	bcs1ca	up12bcs	1	Yes	mt2par	3	Yes	Yes	Yes	Yes	Diarrhoea	0	Negative
84	Rafiq	Ulipur	Kustia	Sadar	Sadar 19	113	Rafiq 02	upt3.25yr	3	Cross bred	Female	aut250kg	200	bcs2t3c	up12bcs	2	Yes	azert2p	1	Yes	Yes	Yes	No	Emaciation	0	Negative
85	Shamsul	Pudayel	Kustia	Sadar	Sadar 20	114	Shamsul 01	amt3.25t5yr	5	Cross bred	Female	mt250kg	300	bcs2t3c	mt2bcs	3	No	mt2par	3	Yes	Yes	Yes	Yes	Mastitis	1	Positive
86	Shamsul	Pudayel	Kustia	Sadar	Sadar 20	114	Shamsul 02	mt5t8yr	5.5	Cross bred	Female	aut250kg	200	bcs2t3c	up12bcs	2	Yes	azert2p	1	Yes	Yes	Yes	No	Skin disease	0	Negative
87	Ali	Pudayel	Kustia	Sadar	Sadar 21	115	Ali 01	amt3.25t5yr	4.5	Cross bred	Female	mt250kg	300	bcs2t3c	mt2bcs	3	Yes	azert2p	2	No	No	Yes	No	Laminitis	0	Negative
88	Ali	Pudayel	Kustia	Sadar	Sadar 21	115	Ali 02	amt3.25t5yr	4.5	Cross bred	Female	aut250kg	250	bcs2t3c	up12bcs	2	Yes	azert2p	2	Yes	No	Yes	No	Udder edema	0	Negative
89	Raisuddin	Pudayel	Kustia	Sadar	Sadar 22	116	Raisuddin 01	mt5t8yr	8	Cross bred	Female	aut250kg	250	bcs2t3c	up12bcs	2	No	mt2par	5	Yes	No	Yes	No	Milk fever	1	Negative
90	Raisuddin	Pudayel	Kustia	Sadar	Sadar 22	116	Raisuddin 02	amt3.25t5yr	5	Cross bred	Female	mt250kg	300	bcs2t3c	mt2bcs	3	Yes	azert2p	2	Yes	No	Yes	No	Ulcerative mammilitis	1	Negative
151	Seba Agro Farm	Mollikbari	Mollikbari	Bhaluka	Bhaluka 11	117	Seba 88	upt3.25yr	3	Cross bred	Female	mt250kg	300	bcs2t3c	up12bcs	2	No	azert2p	1	Yes	Yes	Yes	No	Emaciation	1	Positive
152	Seba Agro Farm	Mollikbari	Mollikbari	Bhaluka	Bhaluka 11	117	Seba 38	mt5t8yr	6	Cross bred	Female	mt250kg	400	bcs2t3c	mt2bcs	3	No	azert2p	2	Yes	Yes	Yes	No	Laminitis	0	Negative
153	Seba Agro Farm	Mollikbari	Mollikbari	Bhaluka	Bhaluka 11	117	Seba 07	mt5t8yr	5.5	Cross bred	Female	mt250kg	500	bcsmt3c	mt2bcs	4	Yes	mt2par	3	Yes	Yes	Yes	No	No	0	Negative
154	Seba Agro Farm	Mollikbari	Mollikbari	Bhaluka	Bhaluka 11	117	Seba 06	mt8yrs	8.5	Cross bred	Female	mt250kg	300	bcs2t3c	up12bcs	2	No	mt2par	4	Yes	Yes	Yes	No	Emaciation	1	Negative
155	Seba Agro Farm	Mollikbari	Mollikbari	Bhaluka	Bhaluka 11	117	Seba 97	amt3.25t5yr	4	Cross bred	Female	mt250kg	350	bcs2t3c	mt2bcs	3	Yes	azert2p	2	Yes	Yes	Yes	No	Mastitis	1	Positive
156	Seba Agro Farm	Mollikbari	Mollikbari	Bhaluka	Bhaluka 11	117	Seba 42	upt3.25yr	2.5	Cross bred	Female	mt250kg	450	bcsmt3c	mt2bcs	4	Yes	azert2p	0	No	Yes	Yes	No	Respiratory distress	0	Negative
157	Seba Agro Farm	Mollikbari	Mollikbari	Bhaluka	Bhaluka 11	117	Seba 75	upt3.25yr	2.5	Cross bred	Female	mt250kg	370	bcs2t3c	mt2bcs	3	No	azert2p	1	Yes	Yes	Yes	No	Retension of placenta	0	Negative
158	Seba Agro Farm	Mollikbari	Mollikbari	Bhaluka	Bhaluka 11	117	Seba 65	amt3.25t5yr	5	Cross bred	Female	mt250kg	450	bcs2t3c	mt2bcs	3	No	mt2par	3	Yes	Yes	Yes	No	Skin disease	0	Negative
159	Seba Agro Farm	Mollikbari	Mollikbari	Bhaluka	Bhaluka 11	117	Seba 69	amt3.25t5yr	4.5	Cross bred	Female	mt250kg	400	bcs2t3c	mt2bcs	3	No	azert2p	2	Yes	Yes	Yes	No	No	1	Positive
160	Seba Agro Farm	Mollikbari	Mollikbari	Bhaluka	Bhaluka 11	117	Seba 01	amt3.25t5yr	4	Cross bred	Female	mt250kg	300	bcs2t3c	up12bcs	2	No	azert2p	2	Yes	Yes	Yes	No	Emaciation	0	Negative
161	Seba Agro Farm	Mollikbari	Mollikbari	Bhaluka	Bhaluka 11	117	Seba 83	amt3.25t5yr	5	Cross bred	Female	mt250kg	300	bcs2t3c	up12bcs	2	No	azert2p	2	Yes	Yes	Yes	Yes	No	1	Positive
162	Seba Agro Farm	Mollikbari	Mollikbari	Bhaluka	Bhaluka 11	117	Seba 37	upt3.25yr	2.5	Cross bred	Female	mt250kg	300	bcs2t3c	up12bcs	2	No	azert2p	1	Yes	Yes	Yes	No	Emaciation	0	Negative
163	Seba Agro Farm	Mollikbari	Mollikbari	Bhaluka	Bhaluka 11	117	Seba 34	mt5t8yr	7	Cross bred	Female	mt250kg	300	bcs2t3c	mt2bcs	3	No	mt2par	4	Yes	Yes	Yes	No	Emaciation	1	Negative
164	Seba Agro Farm	Mollikbari	Mollikbari	Bhaluka	Bhaluka 11	117	Seba 44	upt3.25yr	2.25	Cross bred	Female	mt250kg	370	bcs2t3c	mt2bcs	3	No	azert2p	1	Yes	Yes	Yes	No	Mastitis	0	Negative
165	Seba Agro Farm	Mollikbari	Mollikbari	Bhaluka	Bhaluka 11	117	Seba 39	upt3.25yr	2.5	Cross bred	Female	mt250kg	350	bcs2t3c	mt2bcs	3	No	azert2p	1	Yes	Yes	Yes	No	Milk fever	0	Negative
166	Biram Sha	Nayanpur	Mollikbari	Bhaluka	Bhaluka 12	118	Biram 01	upt3.25yr	3	Cross bred	Female	mt250kg	300	bcs2t3c	up12bcs	2	No	azert2p	1	Yes	No	Yes	No	No	0	Negative
167	Biram Sha	Nayanpur	Mollikbari	Bhaluka	Bhaluka 12	118	Biram 02	upt3.25yr	2.5	Cross bred	Female	aut250kg	250	bcs2t3c	up12bcs	2	No	azert2p	1	Yes	No	Yes	No	Emaciation	1	Negative
168	Biram Sha	Nayanpur	Mollikbari	Bhaluka	Bhaluka 12	118	Biram 03	amt3.25t5yr	4.25	Cross bred	Female	mt250kg	420	bcsmt3c	mt2bcs	4	No	mt2par	3	Yes	No	Yes	No	Mastitis	0	Negative
169	Asir uddin	Nayanpur	Mollikbari	Bhaluka	Bhaluka 13	119	Asir 01	amt3.25t5yr	3.75	Cross bred	Female	mt250kg	350	bcs2t3c	mt2bcs	3	No	azert2p	2	Yes	No	Yes	No	No	0	Negative
170	Asir uddin	Nayanpur	Mollikbari	Bhaluka	Bhaluka 13	119	Asir 02	upt3.25yr	2.75	Cross bred	Female	mt250kg	300	bcs2t3c	up12bcs	2	No	azert2p	1	Yes	No	Yes	Yes	Respiratory distress	1	Negative
171	Asir uddin	Nayanpur	Mollikbari	Bhaluka	Bhaluka 13	119	Asir 03	mt5t8yr	5.5	Cross bred	Female	mt250kg	450	bcsmt3c	mt2bcs	4	No	mt2par	3	Yes	No	Yes	No	Laminitis	0	Negative
172	Amdadul	Nayanpur	Mollikbari	Bhaluka	Bhaluka 14	120	Amdadul 01	amt3.25t5yr	5	Cross bred	Female	mt250kg	400	bcs2t3c	mt2bcs	3	No	mt2par	3	Yes	Yes	Yes	No	Respiratory distress	0	Negative
173	Amdadul	Nayanpur	Mollikbari	Bhaluka	Bhaluka 14	120	Amdadul 02	mt5t8yr	7	Cross bred	Female	aut250kg	250	bcs1ca	up12bcs	1	No	mt2par	4	Yes	Yes	Yes	Yes	Emaciation	0	Negative
174	Kawsar Ali	Satanga	Mollikbari	Bhaluka	Bhaluka 15	121	Kawsar 01	mt5t8yr	7	Cross bred	Female	mt250kg	400	bcs2t3c	mt2bcs	3	No	mt2par	4	Yes	Yes	Yes	No	Milk fever	0	Negative
175	Kawsar Ali	Satanga	Mollikbari	Bhaluka	Bhaluka 15	121	Kawsar 02	amt3.25t5yr	4	Cross bred	Female	mt250kg	400	bcs2t3c	mt2bcs	3	No	azert2p	2	No	Yes	Yes	No	No	0	Negative
176	Azizul Haque	Satanga	Mollikbari	Bhaluka	Bhaluka 16	122	Azizul 01	amt3.25t5yr	3.5	Cross bred	Female	mt250kg	300	bcs2t3c	up12bcs	2	No	azert2p	2	Yes	Yes	Yes	No	No	0	Negative
177	Azizul Haque	Satanga	Mollikbari	Bhaluka	Bhaluka 16	122	Azizul 02	upt3.25yr	2.75	Cross bred	Female	mt250kg	300	bcs2t3c	mt2bcs	3	No	azert2p	1	Yes	Yes	Yes	No	Skin disease	0	Negative
178	Ismail Hossen	Satanga	Mollikbari	Bhaluka	Bhaluka 17	123	Ismail 01	upt3.25yr	2.5	Cross bred	Female	mt250kg	300	bcs2t3c	mt2bcs	3	No	azert2p	1	Yes	Yes	Yes	Yes	Respiratory distress	0	Negative
179	Ismail Hossen	Satanga	Mollikbari	Bhaluka	Bhaluka 17	123	Ismail 02	mt5t8yr	6.5	Cross bred	Female	aut250kg	250	bcs2t3c	up12bcs	2	No	mt2par	4	Yes	Yes	Yes	No	Udder edema	0	Negative
180	Kasem Ali	Satanga	Mollikbari	Bhaluka	Bhaluka 18	124	Kasem 01	upt3.25yr	2.5	Cross bred	Female	mt250kg	380	bcs2t3c	mt2bcs	3	No	azert2p	1	Yes	Yes	Yes	No	No	0	Negative
391	Musa	Kismot Naryl	Naryl	Haluagat	Haluagat 01	125	Musa 01	upt3.25yr	3	Cross bred	Female	mt250kg	300	bcs2t3c	mt2bcs	3	No	azert2p	1	Yes	No	Yes	No	Mastitis	0	Negative
392	Musa	Kismot Naryl	Naryl	Haluagat	Haluagat 01	125	Musa 02	mt5t8yr	8	Cross bred	Female	aut250kg	250	bcs2t3c	up12bcs	2	No	mt2par	4	Yes	No	Yes	No	Repeat breeding	0	Negative
393	Shohel	Kismot Naryl	Naryl	Haluagat	Haluagat 02	126	Shohel 01	upt3.25yr	3	Cross bred	Female	aut250kg	250	bcs2t3c	mt2bcs	3	No	azert2p	1	Yes	No	Yes	No	Laminitis	0	Negative
394	Shohel	Kismot Naryl	Naryl	Haluagat	Haluagat 02	126	Shohel 02	mt5t8yr	6	Cross bred	Female	mt250kg	300	bcs2t3c	mt2bcs	3	Yes	azert2p	1	No	No	Yes	No	Skin disease	0	Negative
395	Hanifa	Kismot Naryl	Naryl	Haluagat	Haluagat 03	127	Hanifa 01	mt5t8yr	6	Cross bred	Female	mt250kg	400	bcsmt3c	mt2bcs	4	No	azert2p	2	Yes	Yes	Yes	No	Milk fever	0	Negative
396	Hanifa	Kismot Naryl	Naryl	Haluagat	Haluagat 03	127	Hanifa 02	upt3.25yr	1	Cross bred	Female	aut250kg	150	bcs2t3c	up12bcs	2	No	azert2p	0	No	Yes	Yes	Yes	Diarrhoea	0	Negative
397	Bahadur	Kismot Naryl	Naryl	Haluagat	Haluagat 04	128	Bhadur 01	upt3.25yr	3	Cross bred	Female	aut250kg	250	bcs2t3c	up12bcs	2	No	azert2p	1	Yes	No	Yes	No	Mastitis	0	Negative
398	Bahadur	Kismot Naryl	Naryl	Haluagat	Haluagat 04	128	Bhadur 02	upt3.25yr	3	Cross bred	Female	aut250kg	200	bcs1ca	up12bcs	1	No	azert2p	1	Yes	No	Yes	No	Emaciation	0	Negative
399	Sakhawat	East Naryl	Naryl	Haluagat	Haluagat 05	129	Sakhawat 01	mt8yrs	12	Cross bred	Female	aut250kg	200	bcs2t3c	up12bcs	2	No	mt2par	7	Yes	No	Yes	No	Diarrhoea	0	Negative
400	Sakhawat	East Naryl	Naryl	Haluagat	Haluagat 05	129	Sakhawat 02	amt3.25t5yr	4	Cross bred	Female	aut250kg	250	bcs2t3c	up12bcs	2	Yes	azert2p	1	No	No	No	No	Emaciation	0	Negative
401	Pocha Mia	East Naryl	Naryl	Haluagat	Haluagat 06	130	Pocha 01	amt3.25t5yr	5	Cross bred	Female	aut250kg	200	bcs2t3c	up12bcs	2	Yes	azert2p	1	No	No	Yes	No	Diarrhoea	0	Negative
402	Abed Ali	East Naryl	Naryl	Haluagat	Haluagat 07	131	Abed 01	upt3.25yr	2.5	Cross bred	Female	mt250kg	300	bcs2t3c	mt2bcs	3	Yes	azert2p	0	No	Yes	Yes	No	Babesiosis	0	Negative
403	Abed Ali	East Naryl	Naryl	Haluagat	Haluagat 07	131	Abed 02	amt3.25t5yr	4	Cross bred	Female	mt250kg	350	bcs2t3c	mt2bcs	3	No	azert2p	1	Yes	Yes	Yes	No	Retension of placenta	0	Negative
404	Mainul	East Naryl	Naryl	Haluagat	Haluagat 08	132	Mainul 01	upt3.25yr	3	Cross bred	Female	mt250kg	280	bcs2t3c	mt2bcs	3	No	azert2p	1	Yes	Yes	Yes	Yes	Ulcerative mammilitis	0	Negative
405	Mainul	East Naryl	Naryl	Haluagat	Haluagat 08	132	Mainul 02	mt5t8yr	5.5	Cross bred	Female	aut250kg	250	bcs2t3c	mt2bcs	3	Yes	azert2p	2	Yes	Yes	No	Yes	Emaciation	0	Negative
406	Mustafa	Kumaria	Naryl	Haluagat	Haluagat 09	133	Mustafa 01	amt3.25t5yr	5	Cross bred	Female	aut250kg	200	bcs1ca	up12bcs	1	No	azert2p	2	Yes	Yes	Yes	No	Emaciation	0	Negative
407	Mustafa	Kumaria	Naryl	Haluagat	Haluagat 09	133	Mustafa 02	upt3.25yr	3	Cross bred	Female	mt250kg	400	bcsmt3c	mt2bcs	4	Yes	azert2p	0	No	Yes	Yes	No	Laminitis	0	Negative
408	Sultan	Kumaria	Naryl	Haluagat	Haluagat 10	134	Sultan 01	amt3.25t5yr	4	Cross bred	Female	mt250kg	350	bcs2t3c	mt2bcs	3	Yes	azert2p	0	No	No	No	No	Diarrhoea	0	Negative
409	Sultan	Kumaria	Naryl	Haluagat	Haluagat 10	134	Sultan 02	amt3.25t5yr	3.5	Cross bred	Female	mt250kg	300	bcs2t3c	mt2bcs	3	No	azert2p	1	Yes	No	No	Yes	Mastitis	0	Negative
410	Rafiqual	Kumaria	Naryl	Haluagat	Haluagat 11	135	Rafiqul 01	mt5t8yr	8	Cross bred	Female	mt250kg	300	bcs2t3c	up12bcs	2	No	mt2par	4	Yes	Yes	Yes	No	Mastitis	0	Negative
411	Rafiqual	Kumaria	Naryl	Haluagat	Haluagat 11	135	Rafiqul 02	upt3.25yr	3	Cross bred	Female	aut250kg	200	bcs2t3c	up12bcs	2	Yes	azert2p	1	Yes	Yes	Yes	No	Emaciation	0	Negative
412	Md Ripon Mia	Kharma	Naryl	Haluagat	Haluagat 12	136	Ripon Mia 01	mt5t8yr	6	Cross bred	Female	mt250kg	300	bcs2t3c	up12bcs	2	No	mt2par	3	Yes	Yes	No	No	Diarrhoea	0	Negative
413	Md Ripon Mia	Kharma	Naryl	Haluagat	Haluagat 12	136	Ripon Mia 02	upt3.25yr	3	Cross bred	Female	aut250kg	250	bcs2t3c	up12bcs	2	No	azert2p	1	Yes	Yes	Yes	Yes	Emaciation	1	Negative
414	Keru Sarder	Kharma	Naryl	Haluagat	Haluagat 13	137	Keru 01	mt5t8yr	6	Cross bred	Female	mt250kg	500	bcsmt3c	mt2bcs	5	No	mt2par	3	Yes	Yes	Yes	No	Laminitis	0	Negative
415	Keru Sarder	Kharma	Naryl	Haluagat	Haluagat 13	137	Keru 02	mt8yrs	10	Cross bred	Female	mt250kg	300	bcs2t3c	mt2bcs	3	No	mt2par	5	Yes	Yes	Yes	No	Milk fever	0	Negative
416	Jahidul	Kharma	Naryl	Haluagat	Haluagat 14	138	Jahidul 01	mt8yrs	9	Cross bred	Female	aut250kg	250	bcs1ca	up12bcs	1	No	mt2par	4	Yes	No	Yes	No	Emaciation	0	Negative
417	Farid	Ragma	Naryl	Haluagat	Haluagat 15	139	Farid 01	amt3.25t5yr	5	Cross bred	Female	mt250kg	300	bcs2t3c	mt2bcs	3	No	azert2p	2	Yes	No	No	No	Mastitis	0	Negative
418	Farid	Ragma	Naryl	Haluagat	Haluagat 15	139	Farid 02	mt5t8yr	8	Cross bred	Female	mt250kg	280	bcs2t3c	up12bcs	2	Yes	mt2par	4	Yes	No	Yes	No	Diarrhoea	0	Negative
419	Badsha	Ragma	Naryl	Haluagat	Haluagat 16	140	Badsha 01	amt3.25t5yr	3.6	Cross bred	Female	mt250kg	300	bcs2t3c	up12bcs	2	No	azert2p	1	Yes	Yes	Yes	Yes	Skin disease	0	Negative
420	Pervaj	Ragma	Naryl	Haluagat	Haluagat 17	141	Pervaj 01	upt3.25yr	3	Cross bred	Female	aut250kg	200	bcs1ca	up12bcs	1	No	azert2p	1	Yes	Yes	Yes	Yes	Emaciation	0	Negative
421	Tarek Dairy Farm	Tarakanda	Tarakanda	Tarakanda	Tarakanda 01	142	Tarek 01	upt3.25yr	2.6	Cross bred	Female	mt250kg	280	bcs2t3c	up12bcs	2	No	azert2p	1	Yes	Yes	Yes	Yes	Emaciation	1	Negative
422	Tarek Dairy Farm	Tarakanda	Tarakanda	Tarakanda	Tarakanda 01	142	Tarek 02	upt3.25yr	3	Cross bred	Female	mt250kg	300	bcs2t3c	mt2bcs	3	Yes	azert2p	0	No	Yes	Yes	No	No	0	Negative
423	Tarek Dairy Farm	Tarakanda	Tarakanda	Tarakanda	Tarakanda 01	142	Tarek 03	amt3.25t5yr	4	Cross bred	Female	aut250kg	200	bcs2t3c	up12bcs	2	Yes	azert2p	1	Yes	Yes	Yes	No	No	0	Negative
424	Tarek Dairy Farm	Tarakanda	Tarakanda	Tarakanda	Tarakanda 01	142	Tarek 04	amt3.25t5yr	4	Cross bred	Female	aut250kg	200	bcs2t3c	up12bcs	2	Yes	azert2p	1	Yes	Yes	Yes	No	Skin disease	0	Negative
425	Tarek Dairy Farm	Tarakanda	Tarakanda	Tarakanda	Tarakanda 01	142	Tarek 05	amt3.25t5yr	3.8	aIndigenous	Female	aut250kg	200	bcs2t3c	up12bcs	2	Yes	azert2p	1	Yes	Yes	Yes	Yes	Emaciation	0	Negative
426	Tarek Dairy Farm	Tarakanda	Tarakanda	Tarakanda	Tarakanda 01	142	Tarek 06	mt5t8yr	6	Cross bred	Female	aut250kg	250	bcs2t3c	up12bcs	2	No	azert2p	2	Yes	Yes	Yes	No	Mastitis	0	Negative
427	Tarek Dairy Farm	Tarakanda	Tarakanda	Tarakanda	Tarakanda 01	142	Tarek 07	mt8yrs	10	Cross bred	Female	aut250kg	250	bcs2t3c	up12bcs	2	No	mt2par	5	Yes	Yes	Yes	No	Babesiosis	0	Negative
428	Tarek Dairy Farm	Tarakanda	Tarakanda	Tarakanda	Tarakanda 01	142	Tarek 08	amt3.25t5yr	4	Cross bred	Female	aut250kg	250	bcs1ca	up12bcs	1	No	azert2p	1	Yes	Yes	Yes	No	Emaciation	0	Negative
429	Tarek Dairy Farm	Tarakanda	Tarakanda	Tarakanda	Tarakanda 01	142	Tarek 09	mt5t8yr	6	Cross bred	Female	aut250kg	250	bcs2t3c	up12bcs	2	No	azert2p	2	Yes	Yes	Yes	No	Repeat breeding	0	Negative
430	Tarek Dairy Farm	Tarakanda	Tarakanda	Tarakanda	Tarakanda 01	142	Tarek 10	upt3.25yr	3	Cross bred	Female	aut250kg	250	bcs2t3c	up12bcs	2	Yes	azert2p	1	No	Yes	Yes	Yes	No	0	Negative
431	Asub Ali	Tarakanda	Tarakanda	Tarakanda	Tarakanda 02	143	Asub 01	mt8yrs	11	Cross bred	Female	mt250kg	280	bcs2t3c	up12bcs	2	No	mt2par	7	Yes	No	No	No	Mastitis	0	Negative
432	Asub Ali	Tarakanda	Tarakanda	Tarakanda	Tarakanda 02	143	Asub 02	amt3.25t5yr	3.5	Cross bred	Female	mt250kg	300	bcs2t3c	mt2bcs	3	Yes	azert2p	0	No	No	No	No	Skin disease	0	Negative
433	Rajab Mia	Tarakanda	Tarakanda	Tarakanda	Tarakanda 03	144	Rajib 01	amt3.25t5yr	4	Cross bred	Female	mt250kg	300	bcs2t3c	mt2bcs	3	Yes	azert2p	1	Yes	No	No	No	Anorexia	1	Negative
434	Rajab Mia	Tarakanda	Tarakanda	Tarakanda	Tarakanda 03	144	Rajib 02	mt8yrs	10	Cross bred	Female	aut250kg	250	bcs2t3c	up12bcs	2	No	mt2par	6	Yes	No	No	No	Babesiosis	0	Negative
435	Dames Ali	Rupchandrapur	Tarakanda	Tarakanda	Tarakanda 04	145	Dames 01	amt3.25t5yr	3.5	Cross bred	Female	aut250kg	200	bcs2t3c	up12bcs	2	No	azert2p	1	Yes	Yes	Yes	No	Skin disease	0	Negative
436	Dames Ali	Rupchandrapur	Tarakanda	Tarakanda	Tarakanda 04	145	Dames 02	mt5t8yr	6	Cross bred	Female	aut250kg	250	bcs2t3c	up12bcs	2	No	azert2p	2	Yes	Yes	Yes	Yes	No	0	Negative
437	Nurul Haque	Rupchandrapur	Tarakanda	Tarakanda	Tarakanda 05	146	Nuru 01	mt5t8yr	7	Cross bred	Female	mt250kg	300	bcs2t3c	mt2bcs	3	Yes	azert2p	1	Yes	Yes	Yes	No	Bloat	0	Negative
438	Nurul Haque	Rupchandrapur	Tarakanda	Tarakanda	Tarakanda 06	146	Nuru 02	upt3.25yr	3	Cross bred	Female	aut250kg	250	bcs2t3c	up12bcs	2	No	azert2p	1	Yes	Yes	Yes	No	Milk fever	0	Negative
439	Kala Mia	Dalil kanda	Tarakanda	Tarakanda	Tarakanda 07	147	Kala 01	amt3.25t5yr	4	Cross bred	Female	mt250kg	350	bcs2t3c	mt2bcs	3	Yes	azert2p	1	Yes	No	No	No	Mastitis	0	Negative
440	Kala Mia	Dalil kanda	Tarakanda	Tarakanda	Tarakanda 07	147	Kala 02	mt5t8yr	6	Cross bred	Female	mt250kg	280	bcs2t3c	up12bcs	2	No	azert2p	2	Yes	No	No	No	Milk fever	0	Negative
441	Adam Ali Mondal	Dalil kanda	Tarakanda	Tarakanda	Tarakanda 08	148	Adam Mondal 01	amt3.25t5yr	4	Cross bred	Female	mt250kg	300	bcs2t3c	mt2bcs	3	No	azert2p	1	Yes	Yes	Yes	Yes	Respiratory distress	0	Negative
442	Adam Ali Mondal	Dalil kanda	Tarakanda	Tarakanda	Tarakanda 08	148	Adam Mondal 02	upt3.25yr	2.5	Cross bred	Female	aut250kg	250	bcs2t3c	up12bcs	2	Yes	azert2p	0	Yes	Yes	Yes	Yes	Emaciation	0	Negative
443	Ruhul Amin	Dalil kanda	Tarakanda	Tarakanda	Tarakanda 09	149	Ruhul 01	amt3.25t5yr	4	aIndigenous	Female	aut250kg	200	bcs2t3c	mt2bcs	3	No	azert2p	1	Yes	No	No	No	No	0	Negative
444	Ruhul Amin	Dalil kanda	Tarakanda	Tarakanda	Tarakanda 09	149	Ruhul 02	upt3.25yr	3	Cross bred	Female	mt250kg	300	bcs2t3c	mt2bcs	3	No	azert2p	1	Yes	No	No	No	Babesiosis	0	Negative
445	Faysal	Pidhasuta	Tarakanda	Tarakanda	Tarakanda 10	150	Faysal 01	mt8yrs	12	Cross bred	Female	mt250kg	300	bcs2t3c	mt2bcs	3	Yes	mt2par	7	No	Yes	Yes	Yes	Bloat	0	Negative
446	Faysal	Pidhasuta	Tarakanda	Tarakanda	Tarakanda 10	150	Faysal 02	amt3.25t5yr	3.5	Cross bred	Female	aut250kg	250	bcs2t3c	up12bcs	2	No	azert2p	1	Yes	Yes	Yes	No	No	0	Negative
447	Alal	Pidhasuta	Tarakanda	Tarakanda	Tarakanda 11	151	Alal 01	mt5t8yr	8	aIndigenous	Female	aut250kg	200	bcs2t3c	up12bcs	2	Yes	mt2par	3	No	No	Yes	No	Respiratory distress	0	Negative
448	Alal	Pidhasuta	Tarakanda	Tarakanda	Tarakanda 11	151	Alal 02	amt3.25t5yr	3.5	Cross bred	Female	mt250kg	300	bcs2t3c	mt2bcs	3	No	azert2p	1	Yes	No	Yes	No	Repeat breeding	0	Negative
449	Jalil	Pidhasuta	Tarakanda	Tarakanda	Tarakanda 12	152	Jalil 01	mt8yrs	8.5	Cross bred	Female	aut250kg	250	bcs2t3c	up12bcs	2	No	mt2par	4	Yes	No	Yes	No	Repeat breeding	0	Negative
450	Jalil	Pidhasuta	Tarakanda	Tarakanda	Tarakanda 12	152	Jalil 02	upt3.25yr	2.5	Cross bred	Female	aut250kg	200	bcs1ca	up12bcs	1	Yes	azert2p	0	No	No	No	No	Emaciation	0	Negative
271	Sirajul Dairy Farm	Trati ospurbopara	Tarati	Muktagacha	Muktagacha 01	153	Dhabal	mt5t8yr	8	Cross bred	Female	mt250kg	400	bcs2t3c	mt2bcs	3	Yes	mt2par	4	No	Yes	Yes	No	Laminitis	0	Negative
272	Sirajul Dairy Farm	Trati ospurbopara	Tarati	Muktagacha	Muktagacha 01	153	Sheuli	amt3.25t5yr	4	Cross bred	Female	mt250kg	300	bcs2t3c	mt2bcs	3	No	azert2p	2	Yes	Yes	Yes	Yes	No	1	Negative
273	Sirajul Dairy Farm	Trati ospurbopara	Tarati	Muktagacha	Muktagacha 01	153	Golapi	mt8yrs	13	Cross bred	Female	mt250kg	280	bcs2t3c	up12bcs	2	Yes	mt2par	7	Yes	Yes	Yes	Yes	Emaciation	1	Negative
274	Sirajul Dairy Farm	Trati ospurbopara	Tarati	Muktagacha	Muktagacha 01	153	Fulmoti	upt3.25yr	2.5	Cross bred	Female	mt250kg	300	bcs2t3c	mt2bcs	3	No	azert2p	0	No	Yes	Yes	No	Repeat breeding	0	Negative
275	Sirajul Dairy Farm	Trati ospurbopara	Tarati	Muktagacha	Muktagacha 01	153	Mina	upt3.25yr	2	Cross bred	Female	aut250kg	250	bcs2t3c	up12bcs	2	No	azert2p	0	No	Yes	Yes	Yes	No	1	Negative
276	Sirajul Dairy Farm	Trati ospurbopara	Tarati	Muktagacha	Muktagacha 01	153	Horin	upt3.25yr	2.25	Cross bred	Female	aut250kg	200	bcs2t3c	up12bcs	2	No	azert2p	0	No	Yes	Yes	No	Diarrhoea	0	Negative
277	Sirajul Dairy Farm	Trati ospurbopara	Tarati	Muktagacha	Muktagacha 01	153	Kobita	mt8yrs	11	Cross bred	Female	mt250kg	300	bcs2t3c	up12bcs	2	Yes	mt2par	6	No	Yes	No	No	Skin disease	0	Negative
278	Sirajul Dairy Farm	Trati ospurbopara	Tarati	Muktagacha	Muktagacha 01	153	Hiramoti	mt8yrs	10	Cross bred	Female	aut250kg	250	bcs2t3c	up12bcs	2	Yes	mt2par	6	No	Yes	Yes	No	Emaciation	1	Positive
279	Sirajul Dairy Farm	Trati ospurbopara	Tarati	Muktagacha	Muktagacha 01	153	Jamuna	amt3.25t5yr	4	Cross bred	Female	mt250kg	300	bcs2t3c	mt2bcs	3	No	azert2p	2	Yes	Yes	Yes	No	Mastitis	0	Negative
280	Sirajul Dairy Farm	Trati ospurbopara	Tarati	Muktagacha	Muktagacha 01	153	Santi	upt3.25yr	1	Cross bred	Female	aut250kg	100	bcs2t3c	up12bcs	2	No	azert2p	0	No	Yes	Yes	Yes	Emaciation	0	Negative
281	Sahed Ali	Trati ospurbopara	Tarati	Muktagacha	Muktagacha 02	154	Sahed 01	upt3.25yr	2.5	Cross bred	Female	mt250kg	350	bcsmt3c	mt2bcs	4	Yes	azert2p	0	No	No	Yes	No	No	1	Negative
282	Sahed Ali	Trati ospurbopara	Tarati	Muktagacha	Muktagacha 02	154	Sahed 02	amt3.25t5yr	4	Cross bred	Female	mt250kg	320	bcs2t3c	up12bcs	2	Yes	azert2p	1	Yes	No	Yes	Yes	Emaciation	0	Negative
283	Abdul Qudus	Trati ospurbopara	Tarati	Muktagacha	Muktagacha 03	155	Qudus 01	upt3.25yr	2	Cross bred	Female	mt250kg	300	bcs2t3c	mt2bcs	3	Yes	azert2p	0	No	No	Yes	No	No	0	Negative
284	Abdul Qudus	Trati ospurbopara	Tarati	Muktagacha	Muktagacha 03	155	Qudus 02	mt5t8yr	8	Cross bred	Female	mt250kg	280	bcs2t3c	up12bcs	2	Yes	mt2par	3	Yes	No	Yes	No	Respiratory distress	0	Negative
285	Keramot Ali	Trati ospurbopara	Tarati	Muktagacha	Muktagacha 04	156	Keramot 01	amt3.25t5yr	4.5	Cross bred	Female	mt250kg	400	bcsmt3c	mt2bcs	4	No	azert2p	2	Yes	No	Yes	No	Mastitis	0	Negative
286	Keramot Ali	Trati ospurbopara	Tarati	Muktagacha	Muktagacha 04	156	Keramot 02	upt3.25yr	2.5	Cross bred	Female	mt250kg	350	bcs2t3c	mt2bcs	3	Yes	azert2p	0	No	No	No	No	Laminitis	1	Negative
287	Nasir uddin	Teripara	Tarati	Muktagacha	Muktagacha 05	157	Nasir 01	upt3.25yr	2	Cross bred	Female	aut250kg	200	bcs2t3c	up12bcs	2	No	azert2p	0	No	No	No	Yes	Emaciation	0	Negative
288	Nasir uddin	Teripara	Tarati	Muktagacha	Muktagacha 05	157	Nasir 02	mt5t8yr	7	Cross bred	Female	aut250kg	250	bcs2t3c	up12bcs	2	No	mt2par	3	Yes	No	No	No	Emaciation	0	Negative
289	Aynal	Teripara	Tarati	Muktagacha	Muktagacha 06	158	Aynal 01	amt3.25t5yr	4	Cross bred	Female	mt250kg	300	bcs2t3c	mt2bcs	3	No	azert2p	2	Yes	No	Yes	No	Laminitis	0	Negative
290	Aynal	Teripara	Tarati	Muktagacha	Muktagacha 06	158	Aynal 02	amt3.25t5yr	5	aIndigenous	Female	aut250kg	200	bcs2t3c	up12bcs	2	No	azert2p	2	Yes	No	Yes	No	Emaciation	0	Negative
291	Barek	Teripara	Tarati	Muktagacha	Muktagacha 07	159	Barek 01	mt8yrs	10	Cross bred	Female	mt250kg	300	bcs2t3c	mt2bcs	3	Yes	mt2par	6	No	No	Yes	No	Laminitis	0	Negative
292	Barek	Teripara	Tarati	Muktagacha	Muktagacha 07	159	Barek 02	amt3.25t5yr	4	aIndigenous	Female	aut250kg	200	bcs2t3c	up12bcs	2	Yes	azert2p	1	Yes	No	Yes	Yes	Respiratory distress	0	Negative
293	Chandan	Teripara	Tarati	Muktagacha	Muktagacha 08	160	Chandan 01	upt3.25yr	2	Cross bred	Female	aut250kg	250	bcs2t3c	up12bcs	2	Yes	azert2p	0	No	Yes	No	Yes	Emaciation	1	Negative
294	Chandan	Teripara	Tarati	Muktagacha	Muktagacha 08	160	Chandan 02	mt5t8yr	8	Cross bred	Female	aut250kg	250	bcs2t3c	up12bcs	2	No	mt2par	4	Yes	Yes	No	No	Emaciation	0	Negative
295	Saddam	Fakirgonj	Tarati	Muktagacha	Muktagacha 09	161	Saddam 01	upt3.25yr	3	Cross bred	Female	aut250kg	250	bcs2t3c	up12bcs	2	No	azert2p	1	Yes	No	Yes	No	Skin disease	0	Negative
296	Saddam	Fakirgonj	Tarati	Muktagacha	Muktagacha 09	161	Saddam 02	mt5t8yr	7	Cross bred	Female	mt250kg	300	bcs2t3c	up12bcs	2	Yes	azert2p	2	No	No	No	No	No	0	Negative
297	Jafar	Fakirgonj	Tarati	Muktagacha	Muktagacha 10	162	Jafar 01	upt3.25yr	2	Cross bred	Female	mt250kg	300	bcs2t3c	mt2bcs	3	Yes	azert2p	0	No	No	Yes	Yes	Skin disease	1	Negative
298	Jafar	Fakirgonj	Tarati	Muktagacha	Muktagacha 10	162	Jafar 02	amt3.25t5yr	5	Cross bred	Female	mt250kg	350	bcs2t3c	mt2bcs	3	No	azert2p	2	Yes	No	Yes	No	No	0	Negative
299	Saker Mahamud	Fakirgonj	Tarati	Muktagacha	Muktagacha 11	163	Saker 01	mt8yrs	10	Cross bred	Female	aut250kg	250	bcs2t3c	up12bcs	2	Yes	mt2par	6	Yes	No	Yes	No	No	0	Negative
300	Saker Mahamud	Fakirgonj	Tarati	Muktagacha	Muktagacha 11	163	Saker 02	upt3.25yr	2.5	Cross bred	Female	aut250kg	200	bcs2t3c	up12bcs	2	No	azert2p	0	No	No	Yes	No	Repeat breeding	0	Negative
451	Rahman Ali	Morichachar	Uchakhila	Iswargonj	Iswargonj 01	164	Rahman 01	amt3.25t5yr	4	Cross bred	Female	mt250kg	300	bcs2t3c	mt2bcs	3	Yes	azert2p	1	No	No	No	No	Respiratory distress	0	Negative
452	Rahman Ali	Morichachar	Uchakhila	Iswargonj	Iswargonj 01	164	Rahman 02	mt8yrs	10	Cross bred	Female	aut250kg	250	bcs2t3c	up12bcs	2	No	mt2par	5	Yes	No	No	No	Food poisoining	0	Negative
453	Subid Mia	Morichachar	Uchakhila	Iswargonj	Iswargonj 02	165	Subid 01	amt3.25t5yr	5	Cross bred	Female	aut250kg	200	bcs2t3c	up12bcs	2	No	azert2p	1	Yes	No	Yes	No	Repeat breeding	0	Negative
454	Subid Mia	Morichachar	Uchakhila	Iswargonj	Iswargonj 02	165	Subid 02	amt3.25t5yr	5	Cross bred	Female	aut250kg	200	bcs2t3c	up12bcs	2	Yes	azert2p	1	Yes	No	Yes	No	Mastitis	0	Negative
455	Nonda Lal	Morichachar	Uchakhila	Iswargonj	Iswargonj 03	166	Nonda lal 01	mt8yrs	11	Cross bred	Female	aut250kg	250	bcs2t3c	mt2bcs	3	Yes	azert2p	1	Yes	No	No	No	Respiratory distress	0	Negative
456	Nonda Lal	Morichachar	Uchakhila	Iswargonj	Iswargonj 03	166	Nonda lal 02	amt3.25t5yr	3.5	aIndigenous	Female	aut250kg	200	bcs2t3c	up12bcs	2	No	azert2p	1	Yes	No	No	Yes	Respiratory distress	0	Negative
457	Jahangir	Morichachar	Uchakhila	Iswargonj	Iswargonj 04	167	Jahangir 01	amt3.25t5yr	5	aIndigenous	Female	aut250kg	200	bcs2t3c	up12bcs	2	Yes	azert2p	1	No	Yes	Yes	No	Dermatitis	0	Negative
458	Jahangir	Morichachar	Uchakhila	Iswargonj	Iswargonj 04	167	Jahangir 02	mt8yrs	10	Cross bred	Female	aut250kg	250	bcs2t3c	up12bcs	2	Yes	mt2par	4	Yes	Yes	Yes	No	Mastitis	0	Negative
459	Momena	Haseralbi	Uchakhila	Iswargonj	Iswargonj 05	168	Momena 01	mt5t8yr	6	aIndigenous	Female	aut250kg	180	bcs1ca	up12bcs	1	No	mt2par	3	Yes	No	No	No	Emaciation	0	Negative
460	Momena	Haseralbi	Uchakhila	Iswargonj	Iswargonj 05	168	Momena 02	upt3.25yr	2	Cross bred	Female	aut250kg	200	bcs2t3c	up12bcs	2	No	azert2p	0	No	No	Yes	No	Food poisoining	0	Negative
461	Sifatullah	Haseralbi	Uchakhila	Iswargonj	Iswargonj 06	169	Sifatullah 01	amt3.25t5yr	5	Cross bred	Female	aut250kg	250	bcs2t3c	up12bcs	2	No	azert2p	2	Yes	Yes	Yes	No	Diarrhoea	0	Negative
462	Sifatullah	Haseralbi	Uchakhila	Iswargonj	Iswargonj 06	169	Sifatullah 02	mt8yrs	10	aIndigenous	Female	aut250kg	150	bcs2t3c	up12bcs	2	No	mt2par	5	No	Yes	Yes	No	Babesiosis	0	Negative
463	Faruq	Haseralbi	Uchakhila	Iswargonj	Iswargonj 07	170	Faruq 01	mt5t8yr	6	Cross bred	Female	aut250kg	150	bcs1ca	up12bcs	1	No	mt2par	3	Yes	No	No	No	Emaciation	0	Negative
464	Faruq	Haseralbi	Uchakhila	Iswargonj	Iswargonj 07	170	Faruq 02	mt5t8yr	7	aIndigenous	Female	aut250kg	150	bcs1ca	up12bcs	1	No	mt2par	3	No	No	Yes	No	Emaciation	0	Negative
465	Ripon	Haseralbi	Uchakhila	Iswargonj	Iswargonj 08	171	Ripon 01	mt5t8yr	8	Cross bred	Female	aut250kg	180	bcs1ca	up12bcs	1	No	mt2par	3	Yes	Yes	Yes	No	Emaciation	0	Negative
466	Ripon	Haseralbi	Uchakhila	Iswargonj	Iswargonj 08	171	Ripon 02	upt3.25yr	1	Cross bred	Female	aut250kg	100	bcs1ca	up12bcs	1	No	azert2p	0	No	Yes	Yes	Yes	Respiratory distress	0	Negative
467	Halim	Uzanchar	Uchakhila	Iswargonj	Iswargonj 09	172	Halim 01	mt8yrs	11	aIndigenous	Female	aut250kg	150	bcs1ca	up12bcs	1	No	mt2par	6	Yes	No	Yes	No	Warts	0	Negative
468	Halim	Uzanchar	Uchakhila	Iswargonj	Iswargonj 09	172	Halim 02	upt3.25yr	3	Cross bred	Female	aut250kg	200	bcs2t3c	up12bcs	2	Yes	azert2p	0	No	No	Yes	Yes	Food poisoining	0	Negative
469	Fazlul	Uzanchar	Uchakhila	Iswargonj	Iswargonj 10	173	Fazlul 01	amt3.25t5yr	4.5	Cross bred	Female	aut250kg	180	bcs2t3c	up12bcs	2	Yes	azert2p	1	Yes	Yes	Yes	No	Diarrhoea	0	Negative
470	Fazlul	Uzanchar	Uchakhila	Iswargonj	Iswargonj 10	173	Fazlul 02	mt5t8yr	7	Cross bred	Female	aut250kg	200	bcs2t3c	up12bcs	2	No	azert2p	2	Yes	Yes	Yes	Yes	Respiratory distress	0	Negative
471	Janu Mirza	Uzanchar	Uchakhila	Iswargonj	Iswargonj 11	174	Janu Mirza 01	mt5t8yr	6	Cross bred	Female	mt250kg	300	bcs2t3c	mt2bcs	3	Yes	azert2p	2	Yes	Yes	Yes	No	No	0	Negative
472	Janu Mirza	Uzanchar	Uchakhila	Iswargonj	Iswargonj 11	175	Mirza 02	upt3.25yr	1.5	Cross bred	Female	aut250kg	150	bcs2t3c	up12bcs	2	No	azert2p	0	No	Yes	Yes	No	Skin disease	0	Negative
473	Iman Ali	Uzanchar	Uchakhila	Iswargonj	Iswargonj 12	176	Iman 01	upt3.25yr	3	Cross bred	Female	aut250kg	200	bcs2t3c	up12bcs	2	Yes	azert2p	0	No	Yes	Yes	No	Food poisoining	0	Negative
474	Motin	Charalgi	Uchakhila	Iswargonj	Iswargonj 13	177	Motin 01	mt8yrs	11	Cross bred	Female	aut250kg	200	bcs2t3c	up12bcs	2	No	mt2par	6	Yes	No	No	Yes	Respiratory distress	0	Negative
475	Motin	Charalgi	Uchakhila	Iswargonj	Iswargonj 13	177	Motin 02	upt3.25yr	2	Cross bred	Female	aut250kg	180	bcs1ca	up12bcs	1	No	azert2p	0	No	No	No	No	Diarrhoea	0	Negative
476	Rashed	Charalgi	Uchakhila	Iswargonj	Iswargonj 14	178	Rased 01	mt5t8yr	7	Cross bred	Female	aut250kg	200	bcs2t3c	up12bcs	2	No	mt2par	3	Yes	Yes	Yes	No	Bloat	0	Negative
477	Rashed	Charalgi	Uchakhila	Iswargonj	Iswargonj 14	178	Rased 02	amt3.25t5yr	4	Cross bred	Female	aut250kg	250	bcs2t3c	up12bcs	2	Yes	azert2p	1	No	Yes	Yes	No	Anorexia	0	Negative
478	Sabur Munsi	Charalgi	Uchakhila	Iswargonj	Iswargonj 15	179	Sabur 01	mt8yrs	10	aIndigenous	Female	aut250kg	150	bcs2t3c	up12bcs	2	No	mt2par	6	Yes	No	No	Yes	Respiratory distress	0	Negative
479	Sabur Munsi	Charalgi	Uchakhila	Iswargonj	Iswargonj 15	179	Sabur 02	upt3.25yr	1	Cross bred	Female	aut250kg	150	bcs2t3c	up12bcs	2	No	azert2p	0	No	No	No	No	Emaciation	0	Negative
480	Bipul Biswash	Charalgi	Uchakhila	Iswargonj	Iswargonj 16	180	Bipul 01	amt3.25t5yr	3.5	Cross bred	Female	aut250kg	200	bcs1ca	up12bcs	1	No	azert2p	1	Yes	Yes	Yes	Yes	Diarrhoea	0	Negative
181	Mayer dua Dairy Farm	Voraduba	Voraduba	Bhaluka	Bhaluka 19	181	MD 16	amt3.25t5yr	5	Cross bred	Female	mt250kg	300	bcs2t3c	mt2bcs	3	No	mt2par	3	Yes	Yes	Yes	No	No	1	Positive
182	Mayer dua Dairy Farm	Voraduba	Voraduba	Bhaluka	Bhaluka 19	181	MD 82	amt3.25t5yr	4.5	Cross bred	Female	mt250kg	300	bcs2t3c	up12bcs	2	No	mt2par	3	Yes	Yes	Yes	No	Emaciation	1	Negative
183	Mayer dua Dairy Farm	Voraduba	Voraduba	Bhaluka	Bhaluka 19	181	MD 99	upt3.25yr	2.5	Cross bred	Female	mt250kg	400	bcsmt3c	mt2bcs	4	No	azert2p	1	Yes	Yes	Yes	No	Mastitis	1	Positive
184	Mayer dua Dairy Farm	Voraduba	Voraduba	Bhaluka	Bhaluka 19	181	MD 69	upt3.25yr	2.5	Cross bred	Female	mt250kg	300	bcs2t3c	up12bcs	2	No	azert2p	1	Yes	Yes	Yes	No	Emaciation	1	Negative
185	Mayer dua Dairy Farm	Voraduba	Voraduba	Bhaluka	Bhaluka 19	181	MD 53	upt3.25yr	3	Cross bred	Female	mt250kg	300	bcs2t3c	up12bcs	2	No	azert2p	2	Yes	Yes	Yes	No	Emaciation	0	Negative
186	Mayer dua Dairy Farm	Voraduba	Voraduba	Bhaluka	Bhaluka 19	181	MD 33	upt3.25yr	3	Cross bred	Female	mt250kg	400	bcsmt3c	mt2bcs	4	No	azert2p	1	Yes	Yes	Yes	Yes	Respiratory distress	0	Negative
187	Mayer dua Dairy Farm	Voraduba	Voraduba	Bhaluka	Bhaluka 19	181	MD 63	upt3.25yr	2.5	Cross bred	Female	mt250kg	300	bcs2t3c	up12bcs	2	No	azert2p	1	Yes	Yes	Yes	No	Ulcerative mammilitis	1	Negative
188	Mayer dua Dairy Farm	Voraduba	Voraduba	Bhaluka	Bhaluka 19	181	MD 42	amt3.25t5yr	3.5	Cross bred	Female	mt250kg	450	bcsmt3c	mt2bcs	4	No	azert2p	2	Yes	Yes	Yes	No	Laminitis	0	Negative
189	Mayer dua Dairy Farm	Voraduba	Voraduba	Bhaluka	Bhaluka 19	181	MD 48	upt3.25yr	3.25	Cross bred	Female	mt250kg	450	bcsmt3c	mt2bcs	4	No	azert2p	2	Yes	Yes	Yes	No	Laminitis	0	Negative
190	Mayer dua Dairy Farm	Voraduba	Voraduba	Bhaluka	Bhaluka 19	181	MD 45	mt5t8yr	8	Cross bred	Female	aut250kg	200	bcs1ca	up12bcs	1	No	azert2p	2	Yes	Yes	Yes	No	Mastitis	1	Negative
191	Mayer dua Dairy Farm	Voraduba	Voraduba	Bhaluka	Bhaluka 19	181	MD 34	amt3.25t5yr	3.5	Cross bred	Female	mt250kg	350	bcs2t3c	mt2bcs	3	No	azert2p	2	Yes	Yes	Yes	No	No	0	Negative
192	Mayer dua Dairy Farm	Voraduba	Voraduba	Bhaluka	Bhaluka 19	181	MD 04	mt5t8yr	5.5	Cross bred	Female	mt250kg	400	bcs2t3c	mt2bcs	3	No	mt2par	3	Yes	Yes	Yes	No	Mastitis	0	Negative
193	Mayer dua Dairy Farm	Voraduba	Voraduba	Bhaluka	Bhaluka 19	181	MD 67	upt3.25yr	2.5	Cross bred	Female	mt250kg	300	bcs2t3c	up12bcs	2	No	azert2p	1	Yes	Yes	Yes	No	Emaciation	1	Positive
194	Mayer dua Dairy Farm	Voraduba	Voraduba	Bhaluka	Bhaluka 19	181	MD 87	mt5t8yr	6	Cross bred	Female	mt250kg	400	bcsmt3c	mt2bcs	4	No	mt2par	3	No	Yes	Yes	No	Milk fever	0	Negative
195	Mayer dua Dairy Farm	Voraduba	Voraduba	Bhaluka	Bhaluka 19	181	MD 19	mt5t8yr	6	Cross bred	Female	aut250kg	200	bcs1ca	up12bcs	1	No	azert2p	2	Yes	Yes	Yes	No	Emaciation	0	Negative
196	Shohag Mia	Purura	Voraduba	Bhaluka	Bhaluka 20	182	Shohag 01	upt3.25yr	2.25	Cross bred	Female	aut250kg	250	bcs2t3c	up12bcs	2	No	azert2p	1	Yes	No	Yes	Yes	Respiratory distress	0	Negative
197	Shohag Mia	Purura	Voraduba	Bhaluka	Bhaluka 20	182	Shohag 02	upt3.25yr	2.5	Cross bred	Female	aut250kg	250	bcs2t3c	up12bcs	2	No	azert2p	1	Yes	No	Yes	No	Emaciation	0	Negative
198	Ratan Das	Purura	Voraduba	Bhaluka	Bhaluka 21	183	Ratan 01	mt5t8yr	6	Cross bred	Female	mt250kg	400	bcsmt3c	mt2bcs	4	No	mt2par	3	Yes	No	Yes	No	Laminitis	0	Negative
199	Ratan Das	Purura	Voraduba	Bhaluka	Bhaluka 21	183	Ratan 02	amt3.25t5yr	4	Cross bred	Female	aut250kg	250	bcs2t3c	up12bcs	2	No	azert2p	2	Yes	No	Yes	No	Emaciation	1	Negative
200	Mofiz uddin	Purura	Voraduba	Bhaluka	Bhaluka 22	184	Mofiz 01	upt3.25yr	2.25	Cross bred	Female	mt250kg	300	bcs2t3c	up12bcs	2	No	azert2p	1	Yes	No	Yes	No	Emaciation	0	Negative
201	Mofiz uddin	Purura	Voraduba	Bhaluka	Bhaluka 22	184	Mofiz 02	upt3.25yr	2.5	Cross bred	Female	mt250kg	300	bcs2t3c	mt2bcs	3	No	azert2p	1	Yes	No	Yes	No	Emaciation	1	Negative
202	Abdul Bareq	Ramchapra	Voraduba	Bhaluka	Bhaluka 23	185	Bareq 01	upt3.25yr	2.5	Cross bred	Female	mt250kg	400	bcsmt3c	mt2bcs	4	No	mt2par	5	No	No	Yes	No	Repeat breeding	0	Negative
203	Abdul Bareq	Ramchapra	Voraduba	Bhaluka	Bhaluka 23	185	Bareq 02	upt3.25yr	2.5	Cross bred	Female	mt250kg	300	bcs2t3c	mt2bcs	3	No	azert2p	1	Yes	No	Yes	No	Mastitis	0	Negative
204	Khalil	Ramchapra	Voraduba	Bhaluka	Bhaluka 24	186	Khalil 01	mt5t8yr	6	Cross bred	Female	mt250kg	400	bcs2t3c	mt2bcs	3	No	mt2par	3	Yes	No	Yes	No	No	1	Positive
205	Khalil	Ramchapra	Voraduba	Bhaluka	Bhaluka 24	186	Khalil 02	upt3.25yr	3	Cross bred	Female	mt250kg	400	bcs2t3c	mt2bcs	3	No	azert2p	2	Yes	No	Yes	No	Emaciation	0	Negative
206	Sultan Mondal	Ramchapra	Voraduba	Bhaluka	Bhaluka 25	187	Sultan Mondal 01	mt5t8yr	7.5	Cross bred	Female	mt250kg	350	bcs2t3c	mt2bcs	3	No	azert2p	2	Yes	No	Yes	Yes	Diarrhoea	1	Negative
207	Sultan Mondal	Ramchapra	Voraduba	Bhaluka	Bhaluka 25	187	Sultan Mondal 02	upt3.25yr	3	Cross bred	Female	mt250kg	350	bcs2t3c	mt2bcs	3	No	azert2p	1	Yes	No	Yes	No	Diarrhoea	0	Negative
208	Masum Billah	Nisindha	Voraduba	Bhaluka	Bhaluka 26	188	Masum 01	amt3.25t5yr	4	Cross bred	Female	mt250kg	490	bcsmt3c	mt2bcs	4	No	azert2p	2	Yes	No	Yes	No	Laminitis	1	Positive
209	Masum Billah	Nisindha	Voraduba	Bhaluka	Bhaluka 26	189	Masum 02	amt3.25t5yr	4	Cross bred	Female	mt250kg	450	bcs2t3c	mt2bcs	3	No	azert2p	2	Yes	No	Yes	No	Mastitis	0	Negative
210	Mitu Begum	Nisindha	Voraduba	Bhaluka	Bhaluka 27	190	Mitu 01	upt3.25yr	2.5	Cross bred	Female	mt250kg	300	bcs2t3c	mt2bcs	3	No	azert2p	1	Yes	No	Yes	Yes	No	0	Negative
